# Supplementary material for: Nb2C and Nb2CO2 MXenes as Anodes in Li-Ion Batteries: A Comparative Study by First-Principles Calculations
Source: ACS Omega. 2024 Jun 21;9(26):28903–11. doi: 10.1021/acsomega.4c03603 (PMC11223202; doi:10.1021/acsomega.4c03603)
Supplement: Supplementary file 1 — ao4c03603_si_001.zip [file ao4c03603_si_001.zip]

Archive with 2 entries (2 files):
- Nb2C.dat
- Nb2CO2.dat
