# Supplementary material for: Nb2C and Nb2CO2 MXenes as Anodes in Li-Ion Batteries: A Comparative Study by First-Principles Calculations
Source: ACS Omega. 2024 Jun 21;9(26):28903–11. doi: 10.1021/acsomega.4c03603 (PMC11223202; doi:10.1021/acsomega.4c03603)
Supplement: Supplementary file 1 — ao4c03603_si_001.zip [file ao4c03603_si_001.zip › Nb2C.dat]

    0.0000  -53.5870
    0.0096  -53.5869
    0.0192  -53.5866
    0.0289  -53.5862
    0.0385  -53.5857
    0.0481  -53.5849
    0.0577  -53.5840
    0.0674  -53.5830
    0.0770  -53.5818
    0.0866  -53.5804
    0.0962  -53.5789
    0.1058  -53.5772
    0.1155  -53.5754
    0.1251  -53.5734
    0.1347  -53.5714
    0.1443  -53.5691
    0.1540  -53.5668
    0.1636  -53.5643
    0.1732  -53.5617
    0.1828  -53.5590
    0.1925  -53.5562
    0.2021  -53.5533
    0.2117  -53.5503
    0.2213  -53.5473
    0.2309  -53.5441
    0.2406  -53.5409
    0.2502  -53.5376
    0.2598  -53.5342
    0.2694  -53.5308
    0.2791  -53.5273
    0.2887  -53.5238
    0.2983  -53.5203
    0.3079  -53.5168
    0.3175  -53.5132
    0.3272  -53.5096
    0.3368  -53.5061
    0.3464  -53.5025
    0.3560  -53.4990
    0.3657  -53.4955
    0.3753  -53.4920
    0.3849  -53.4886
    0.3945  -53.4853
    0.4041  -53.4820
    0.4138  -53.4788
    0.4234  -53.4756
    0.4330  -53.4726
    0.4426  -53.4697
    0.4523  -53.4669
    0.4619  -53.4642
    0.4715  -53.4617
    0.4811  -53.4593
    0.4907  -53.4571
    0.5004  -53.4550
    0.5100  -53.4532
    0.5196  -53.4516
    0.5292  -53.4501
    0.5389  -53.4490
    0.5485  -53.4480
    0.5581  -53.4474
    0.5677  -53.4470
    0.5774  -53.4468
    0.5829  -53.4468
    0.5885  -53.4468
    0.5940  -53.4467
    0.5996  -53.4466
    0.6051  -53.4465
    0.6107  -53.4463
    0.6162  -53.4461
    0.6218  -53.4459
    0.6274  -53.4456
    0.6329  -53.4454
    0.6385  -53.4451
    0.6440  -53.4447
    0.6496  -53.4444
    0.6551  -53.4440
    0.6607  -53.4436
    0.6662  -53.4432
    0.6718  -53.4427
    0.6774  -53.4422
    0.6829  -53.4417
    0.6885  -53.4412
    0.6940  -53.4406
    0.6996  -53.4400
    0.7051  -53.4394
    0.7107  -53.4388
    0.7162  -53.4382
    0.7218  -53.4375
    0.7274  -53.4368
    0.7329  -53.4361
    0.7385  -53.4354
    0.7440  -53.4346
    0.7496  -53.4339
    0.7551  -53.4331
    0.7607  -53.4323
    0.7662  -53.4315
    0.7718  -53.4307
    0.7774  -53.4299
    0.7829  -53.4291
    0.7885  -53.4282
    0.7940  -53.4274
    0.7996  -53.4265
    0.8051  -53.4257
    0.8107  -53.4248
    0.8162  -53.4239
    0.8218  -53.4230
    0.8274  -53.4221
    0.8329  -53.4212
    0.8385  -53.4204
    0.8440  -53.4195
    0.8496  -53.4186
    0.8551  -53.4177
    0.8607  -53.4168
    0.8662  -53.4159
    0.8718  -53.4150
    0.8774  -53.4141
    0.8829  -53.4133
    0.8885  -53.4124
    0.8940  -53.4115
    0.8996  -53.4107
    0.9051  -53.4099
    0.9107  -53.4090
    0.9218  -53.4107
    0.9329  -53.4126
    0.9440  -53.4145
    0.9551  -53.4165
    0.9662  -53.4187
    0.9774  -53.4210
    0.9885  -53.4234
    0.9996  -53.4260
    1.0107  -53.4287
    1.0218  -53.4315
    1.0329  -53.4344
    1.0440  -53.4374
    1.0551  -53.4405
    1.0662  -53.4438
    1.0774  -53.4472
    1.0885  -53.4506
    1.0996  -53.4542
    1.1107  -53.4579
    1.1218  -53.4616
    1.1329  -53.4654
    1.1440  -53.4693
    1.1551  -53.4733
    1.1662  -53.4774
    1.1774  -53.4815
    1.1885  -53.4856
    1.1996  -53.4898
    1.2107  -53.4940
    1.2218  -53.4982
    1.2329  -53.5025
    1.2440  -53.5067
    1.2551  -53.5109
    1.2662  -53.5152
    1.2774  -53.5193
    1.2885  -53.5235
    1.2996  -53.5276
    1.3107  -53.5316
    1.3218  -53.5356
    1.3329  -53.5394
    1.3440  -53.5432
    1.3551  -53.5469
    1.3662  -53.5505
    1.3774  -53.5539
    1.3885  -53.5573
    1.3996  -53.5605
    1.4107  -53.5635
    1.4218  -53.5664
    1.4329  -53.5691
    1.4440  -53.5717
    1.4551  -53.5740
    1.4662  -53.5762
    1.4774  -53.5782
    1.4885  -53.5800
    1.4996  -53.5816
    1.5107  -53.5830
    1.5218  -53.5842
    1.5329  -53.5852
    1.5440  -53.5860
    1.5551  -53.5865
    1.5662  -53.5869
    1.5774  -53.5870
 
    0.0000  -53.4241
    0.0096  -53.4241
    0.0192  -53.4240
    0.0289  -53.4238
    0.0385  -53.4236
    0.0481  -53.4233
    0.0577  -53.4229
    0.0674  -53.4225
    0.0770  -53.4220
    0.0866  -53.4214
    0.0962  -53.4208
    0.1058  -53.4202
    0.1155  -53.4194
    0.1251  -53.4187
    0.1347  -53.4179
    0.1443  -53.4170
    0.1540  -53.4161
    0.1636  -53.4152
    0.1732  -53.4143
    0.1828  -53.4133
    0.1925  -53.4123
    0.2021  -53.4112
    0.2117  -53.4102
    0.2213  -53.4092
    0.2309  -53.4081
    0.2406  -53.4070
    0.2502  -53.4060
    0.2598  -53.4050
    0.2694  -53.4039
    0.2791  -53.4029
    0.2887  -53.4019
    0.2983  -53.4010
    0.3079  -53.4000
    0.3175  -53.3991
    0.3272  -53.3983
    0.3368  -53.3975
    0.3464  -53.3967
    0.3560  -53.3960
    0.3657  -53.3953
    0.3753  -53.3947
    0.3849  -53.3941
    0.3945  -53.3936
    0.4041  -53.3932
    0.4138  -53.3928
    0.4234  -53.3925
    0.4330  -53.3923
    0.4426  -53.3921
    0.4523  -53.3920
    0.4619  -53.3919
    0.4715  -53.3919
    0.4811  -53.3919
    0.4907  -53.3919
    0.5004  -53.3920
    0.5100  -53.3921
    0.5196  -53.3923
    0.5292  -53.3924
    0.5389  -53.3925
    0.5485  -53.3926
    0.5581  -53.3927
    0.5677  -53.3927
    0.5774  -53.3927
    0.5829  -53.3927
    0.5885  -53.3928
    0.5940  -53.3928
    0.5996  -53.3928
    0.6051  -53.3928
    0.6107  -53.3928
    0.6162  -53.3928
    0.6218  -53.3928
    0.6274  -53.3929
    0.6329  -53.3929
    0.6385  -53.3930
    0.6440  -53.3930
    0.6496  -53.3930
    0.6551  -53.3931
    0.6607  -53.3932
    0.6662  -53.3932
    0.6718  -53.3933
    0.6774  -53.3934
    0.6829  -53.3935
    0.6885  -53.3935
    0.6940  -53.3936
    0.6996  -53.3938
    0.7051  -53.3939
    0.7107  -53.3940
    0.7162  -53.3941
    0.7218  -53.3943
    0.7274  -53.3944
    0.7329  -53.3946
    0.7385  -53.3948
    0.7440  -53.3950
    0.7496  -53.3952
    0.7551  -53.3954
    0.7607  -53.3956
    0.7662  -53.3958
    0.7718  -53.3961
    0.7774  -53.3964
    0.7829  -53.3967
    0.7885  -53.3970
    0.7940  -53.3973
    0.7996  -53.3976
    0.8051  -53.3980
    0.8107  -53.3984
    0.8162  -53.3988
    0.8218  -53.3992
    0.8274  -53.3996
    0.8329  -53.4001
    0.8385  -53.4006
    0.8440  -53.4011
    0.8496  -53.4016
    0.8551  -53.4021
    0.8607  -53.4027
    0.8662  -53.4033
    0.8718  -53.4039
    0.8774  -53.4046
    0.8829  -53.4053
    0.8885  -53.4060
    0.8940  -53.4067
    0.8996  -53.4074
    0.9051  -53.4082
    0.9107  -53.4090
    0.9218  -53.4074
    0.9329  -53.4058
    0.9440  -53.4043
    0.9551  -53.4029
    0.9662  -53.4015
    0.9774  -53.4002
    0.9885  -53.3990
    0.9996  -53.3978
    1.0107  -53.3968
    1.0218  -53.3958
    1.0329  -53.3949
    1.0440  -53.3942
    1.0551  -53.3935
    1.0662  -53.3930
    1.0774  -53.3925
    1.0885  -53.3922
    1.0996  -53.3919
    1.1107  -53.3918
    1.1218  -53.3917
    1.1329  -53.3918
    1.1440  -53.3920
    1.1551  -53.3923
    1.1662  -53.3926
    1.1774  -53.3931
    1.1885  -53.3936
    1.1996  -53.3943
    1.2107  -53.3950
    1.2218  -53.3958
    1.2329  -53.3966
    1.2440  -53.3976
    1.2551  -53.3986
    1.2662  -53.3996
    1.2774  -53.4007
    1.2885  -53.4018
    1.2996  -53.4030
    1.3107  -53.4042
    1.3218  -53.4054
    1.3329  -53.4066
    1.3440  -53.4078
    1.3551  -53.4090
    1.3662  -53.4103
    1.3774  -53.4115
    1.3885  -53.4126
    1.3996  -53.4138
    1.4107  -53.4149
    1.4218  -53.4160
    1.4329  -53.4170
    1.4440  -53.4180
    1.4551  -53.4189
    1.4662  -53.4198
    1.4774  -53.4206
    1.4885  -53.4213
    1.4996  -53.4219
    1.5107  -53.4225
    1.5218  -53.4230
    1.5329  -53.4234
    1.5440  -53.4237
    1.5551  -53.4239
    1.5662  -53.4240
    1.5774  -53.4241
 
    0.0000  -30.2875
    0.0096  -30.2874
    0.0192  -30.2870
    0.0289  -30.2863
    0.0385  -30.2854
    0.0481  -30.2843
    0.0577  -30.2829
    0.0674  -30.2812
    0.0770  -30.2793
    0.0866  -30.2772
    0.0962  -30.2749
    0.1058  -30.2723
    0.1155  -30.2695
    0.1251  -30.2666
    0.1347  -30.2634
    0.1443  -30.2602
    0.1540  -30.2567
    0.1636  -30.2532
    0.1732  -30.2495
    0.1828  -30.2457
    0.1925  -30.2419
    0.2021  -30.2380
    0.2117  -30.2340
    0.2213  -30.2301
    0.2309  -30.2262
    0.2406  -30.2223
    0.2502  -30.2185
    0.2598  -30.2148
    0.2694  -30.2112
    0.2791  -30.2077
    0.2887  -30.2045
    0.2983  -30.2014
    0.3079  -30.1986
    0.3175  -30.1961
    0.3272  -30.1938
    0.3368  -30.1919
    0.3464  -30.1902
    0.3560  -30.1890
    0.3657  -30.1880
    0.3753  -30.1875
    0.3849  -30.1873
    0.3945  -30.1875
    0.4041  -30.1881
    0.4138  -30.1889
    0.4234  -30.1902
    0.4330  -30.1917
    0.4426  -30.1935
    0.4523  -30.1956
    0.4619  -30.1978
    0.4715  -30.2002
    0.4811  -30.2027
    0.4907  -30.2053
    0.5004  -30.2078
    0.5100  -30.2102
    0.5196  -30.2124
    0.5292  -30.2145
    0.5389  -30.2162
    0.5485  -30.2177
    0.5581  -30.2187
    0.5677  -30.2194
    0.5774  -30.2196
    0.5829  -30.2195
    0.5885  -30.2193
    0.5940  -30.2189
    0.5996  -30.2184
    0.6051  -30.2178
    0.6107  -30.2170
    0.6162  -30.2161
    0.6218  -30.2150
    0.6274  -30.2138
    0.6329  -30.2125
    0.6385  -30.2110
    0.6440  -30.2094
    0.6496  -30.2076
    0.6551  -30.2058
    0.6607  -30.2037
    0.6662  -30.2016
    0.6718  -30.1993
    0.6774  -30.1969
    0.6829  -30.1943
    0.6885  -30.1916
    0.6940  -30.1888
    0.6996  -30.1859
    0.7051  -30.1829
    0.7107  -30.1797
    0.7162  -30.1764
    0.7218  -30.1730
    0.7274  -30.1695
    0.7329  -30.1658
    0.7385  -30.1621
    0.7440  -30.1582
    0.7496  -30.1542
    0.7551  -30.1502
    0.7607  -30.1460
    0.7662  -30.1417
    0.7718  -30.1373
    0.7774  -30.1328
    0.7829  -30.1282
    0.7885  -30.1236
    0.7940  -30.1188
    0.7996  -30.1140
    0.8051  -30.1091
    0.8107  -30.1041
    0.8162  -30.0991
    0.8218  -30.0939
    0.8274  -30.0887
    0.8329  -30.0834
    0.8385  -30.0781
    0.8440  -30.0727
    0.8496  -30.0672
    0.8551  -30.0618
    0.8607  -30.0562
    0.8662  -30.0506
    0.8718  -30.0450
    0.8774  -30.0393
    0.8829  -30.0336
    0.8885  -30.0280
    0.8940  -30.0223
    0.8996  -30.0168
    0.9051  -30.0118
    0.9107  -30.0097
    0.9218  -30.0204
    0.9329  -30.0336
    0.9440  -30.0464
    0.9551  -30.0586
    0.9662  -30.0700
    0.9774  -30.0808
    0.9885  -30.0908
    0.9996  -30.1000
    1.0107  -30.1085
    1.0218  -30.1163
    1.0329  -30.1233
    1.0440  -30.1297
    1.0551  -30.1354
    1.0662  -30.1405
    1.0774  -30.1450
    1.0885  -30.1490
    1.0996  -30.1526
    1.1107  -30.1558
    1.1218  -30.1586
    1.1329  -30.1612
    1.1440  -30.1636
    1.1551  -30.1660
    1.1662  -30.1683
    1.1774  -30.1706
    1.1885  -30.1729
    1.1996  -30.1754
    1.2107  -30.1780
    1.2218  -30.1809
    1.2329  -30.1839
    1.2440  -30.1872
    1.2551  -30.1906
    1.2662  -30.1943
    1.2774  -30.1982
    1.2885  -30.2023
    1.2996  -30.2066
    1.3107  -30.2110
    1.3218  -30.2155
    1.3329  -30.2200
    1.3440  -30.2247
    1.3551  -30.2293
    1.3662  -30.2340
    1.3774  -30.2386
    1.3885  -30.2432
    1.3996  -30.2476
    1.4107  -30.2519
    1.4218  -30.2561
    1.4329  -30.2601
    1.4440  -30.2639
    1.4551  -30.2675
    1.4662  -30.2708
    1.4774  -30.2739
    1.4885  -30.2767
    1.4996  -30.2791
    1.5107  -30.2813
    1.5218  -30.2832
    1.5329  -30.2847
    1.5440  -30.2859
    1.5551  -30.2868
    1.5662  -30.2873
    1.5774  -30.2875
 
    0.0000  -29.4135
    0.0096  -29.4139
    0.0192  -29.4153
    0.0289  -29.4174
    0.0385  -29.4205
    0.0481  -29.4246
    0.0577  -29.4296
    0.0674  -29.4355
    0.0770  -29.4424
    0.0866  -29.4504
    0.0962  -29.4593
    0.1058  -29.4692
    0.1155  -29.4801
    0.1251  -29.4918
    0.1347  -29.5045
    0.1443  -29.5180
    0.1540  -29.5323
    0.1636  -29.5473
    0.1732  -29.5631
    0.1828  -29.5795
    0.1925  -29.5964
    0.2021  -29.6139
    0.2117  -29.6319
    0.2213  -29.6502
    0.2309  -29.6689
    0.2406  -29.6879
    0.2502  -29.7071
    0.2598  -29.7265
    0.2694  -29.7461
    0.2791  -29.7656
    0.2887  -29.7852
    0.2983  -29.8047
    0.3079  -29.8240
    0.3175  -29.8432
    0.3272  -29.8622
    0.3368  -29.8808
    0.3464  -29.8992
    0.3560  -29.9171
    0.3657  -29.9345
    0.3753  -29.9515
    0.3849  -29.9679
    0.3945  -29.9837
    0.4041  -29.9989
    0.4138  -30.0134
    0.4234  -30.0271
    0.4330  -30.0400
    0.4426  -30.0522
    0.4523  -30.0635
    0.4619  -30.0739
    0.4715  -30.0835
    0.4811  -30.0921
    0.4907  -30.0999
    0.5004  -30.1068
    0.5100  -30.1128
    0.5196  -30.1180
    0.5292  -30.1223
    0.5389  -30.1258
    0.5485  -30.1284
    0.5581  -30.1304
    0.5677  -30.1315
    0.5774  -30.1319
    0.5829  -30.1318
    0.5885  -30.1317
    0.5940  -30.1314
    0.5996  -30.1310
    0.6051  -30.1305
    0.6107  -30.1298
    0.6162  -30.1291
    0.6218  -30.1283
    0.6274  -30.1273
    0.6329  -30.1262
    0.6385  -30.1251
    0.6440  -30.1238
    0.6496  -30.1224
    0.6551  -30.1210
    0.6607  -30.1194
    0.6662  -30.1177
    0.6718  -30.1159
    0.6774  -30.1141
    0.6829  -30.1121
    0.6885  -30.1101
    0.6940  -30.1080
    0.6996  -30.1057
    0.7051  -30.1035
    0.7107  -30.1011
    0.7162  -30.0986
    0.7218  -30.0961
    0.7274  -30.0936
    0.7329  -30.0909
    0.7385  -30.0883
    0.7440  -30.0855
    0.7496  -30.0828
    0.7551  -30.0799
    0.7607  -30.0771
    0.7662  -30.0742
    0.7718  -30.0713
    0.7774  -30.0683
    0.7829  -30.0654
    0.7885  -30.0625
    0.7940  -30.0595
    0.7996  -30.0566
    0.8051  -30.0537
    0.8107  -30.0507
    0.8162  -30.0479
    0.8218  -30.0450
    0.8274  -30.0422
    0.8329  -30.0395
    0.8385  -30.0368
    0.8440  -30.0342
    0.8496  -30.0316
    0.8551  -30.0292
    0.8607  -30.0268
    0.8662  -30.0245
    0.8718  -30.0222
    0.8774  -30.0201
    0.8829  -30.0181
    0.8885  -30.0162
    0.8940  -30.0144
    0.8996  -30.0127
    0.9051  -30.0112
    0.9107  -30.0097
    0.9218  -30.0071
    0.9329  -30.0048
    0.9440  -30.0029
    0.9551  -30.0013
    0.9662  -29.9999
    0.9774  -29.9985
    0.9885  -29.9972
    0.9996  -29.9958
    1.0107  -29.9942
    1.0218  -29.9923
    1.0329  -29.9901
    1.0440  -29.9873
    1.0551  -29.9840
    1.0662  -29.9801
    1.0774  -29.9756
    1.0885  -29.9703
    1.0996  -29.9642
    1.1107  -29.9573
    1.1218  -29.9496
    1.1329  -29.9411
    1.1440  -29.9317
    1.1551  -29.9216
    1.1662  -29.9106
    1.1774  -29.8987
    1.1885  -29.8861
    1.1996  -29.8727
    1.2107  -29.8586
    1.2218  -29.8438
    1.2329  -29.8283
    1.2440  -29.8123
    1.2551  -29.7957
    1.2662  -29.7786
    1.2774  -29.7612
    1.2885  -29.7433
    1.2996  -29.7252
    1.3107  -29.7069
    1.3218  -29.6884
    1.3329  -29.6699
    1.3440  -29.6514
    1.3551  -29.6330
    1.3662  -29.6148
    1.3774  -29.5969
    1.3885  -29.5793
    1.3996  -29.5622
    1.4107  -29.5456
    1.4218  -29.5296
    1.4329  -29.5144
    1.4440  -29.5000
    1.4551  -29.4864
    1.4662  -29.4739
    1.4774  -29.4624
    1.4885  -29.4520
    1.4996  -29.4429
    1.5107  -29.4350
    1.5218  -29.4283
    1.5329  -29.4229
    1.5440  -29.4188
    1.5551  -29.4158
    1.5662  -29.4141
    1.5774  -29.4135
 
    0.0000  -29.3235
    0.0096  -29.3237
    0.0192  -29.3243
    0.0289  -29.3254
    0.0385  -29.3268
    0.0481  -29.3287
    0.0577  -29.3309
    0.0674  -29.3335
    0.0770  -29.3365
    0.0866  -29.3398
    0.0962  -29.3435
    0.1058  -29.3474
    0.1155  -29.3517
    0.1251  -29.3562
    0.1347  -29.3609
    0.1443  -29.3659
    0.1540  -29.3711
    0.1636  -29.3765
    0.1732  -29.3821
    0.1828  -29.3878
    0.1925  -29.3936
    0.2021  -29.3996
    0.2117  -29.4057
    0.2213  -29.4119
    0.2309  -29.4182
    0.2406  -29.4245
    0.2502  -29.4308
    0.2598  -29.4429
    0.2694  -29.4551
    0.2791  -29.4672
    0.2887  -29.4791
    0.2983  -29.4907
    0.3079  -29.5019
    0.3175  -29.5128
    0.3272  -29.5232
    0.3368  -29.5331
    0.3464  -29.5425
    0.3560  -29.5512
    0.3657  -29.5594
    0.3753  -29.5669
    0.3849  -29.5737
    0.3945  -29.5799
    0.4041  -29.5854
    0.4138  -29.5902
    0.4234  -29.5944
    0.4330  -29.5980
    0.4426  -29.6010
    0.4523  -29.6034
    0.4619  -29.6053
    0.4715  -29.6068
    0.4811  -29.6078
    0.4907  -29.6085
    0.5004  -29.6090
    0.5100  -29.6092
    0.5196  -29.6092
    0.5292  -29.6091
    0.5389  -29.6089
    0.5485  -29.6087
    0.5581  -29.6086
    0.5677  -29.6085
    0.5774  -29.6084
    0.5829  -29.6084
    0.5885  -29.6084
    0.5940  -29.6082
    0.5996  -29.6081
    0.6051  -29.6078
    0.6107  -29.6076
    0.6162  -29.6072
    0.6218  -29.6069
    0.6274  -29.6065
    0.6329  -29.6060
    0.6385  -29.6055
    0.6440  -29.6107
    0.6496  -29.6167
    0.6551  -29.6230
    0.6607  -29.6294
    0.6662  -29.6362
    0.6718  -29.6431
    0.6774  -29.6502
    0.6829  -29.6575
    0.6885  -29.6650
    0.6940  -29.6727
    0.6996  -29.6805
    0.7051  -29.6885
    0.7107  -29.6966
    0.7162  -29.7048
    0.7218  -29.7131
    0.7274  -29.7215
    0.7329  -29.7301
    0.7385  -29.7387
    0.7440  -29.7474
    0.7496  -29.7562
    0.7551  -29.7650
    0.7607  -29.7739
    0.7662  -29.7829
    0.7718  -29.7918
    0.7774  -29.8008
    0.7829  -29.8099
    0.7885  -29.8189
    0.7940  -29.8280
    0.7996  -29.8370
    0.8051  -29.8461
    0.8107  -29.8551
    0.8162  -29.8641
    0.8218  -29.8730
    0.8274  -29.8819
    0.8329  -29.8907
    0.8385  -29.8995
    0.8440  -29.9082
    0.8496  -29.9169
    0.8551  -29.9254
    0.8607  -29.9339
    0.8662  -29.9422
    0.8718  -29.9505
    0.8774  -29.9586
    0.8829  -29.9666
    0.8885  -29.9744
    0.8940  -29.9821
    0.8996  -29.9894
    0.9051  -29.9961
    0.9107  -29.9997
    0.9218  -29.9915
    0.9329  -29.9801
    0.9440  -29.9684
    0.9551  -29.9567
    0.9662  -29.9450
    0.9774  -29.9333
    0.9885  -29.9218
    0.9996  -29.9103
    1.0107  -29.8989
    1.0218  -29.8877
    1.0329  -29.8766
    1.0440  -29.8657
    1.0551  -29.8548
    1.0662  -29.8441
    1.0774  -29.8335
    1.0885  -29.8229
    1.0996  -29.8123
    1.1107  -29.8016
    1.1218  -29.7909
    1.1329  -29.7800
    1.1440  -29.7689
    1.1551  -29.7575
    1.1662  -29.7457
    1.1774  -29.7335
    1.1885  -29.7209
    1.1996  -29.7078
    1.2107  -29.6942
    1.2218  -29.6800
    1.2329  -29.6653
    1.2440  -29.6501
    1.2551  -29.6344
    1.2662  -29.6182
    1.2774  -29.6017
    1.2885  -29.5848
    1.2996  -29.5676
    1.3107  -29.5503
    1.3218  -29.5330
    1.3329  -29.5157
    1.3440  -29.4985
    1.3551  -29.4816
    1.3662  -29.4652
    1.3774  -29.4493
    1.3885  -29.4341
    1.3996  -29.4197
    1.4107  -29.4062
    1.4218  -29.3939
    1.4329  -29.3826
    1.4440  -29.3725
    1.4551  -29.3636
    1.4662  -29.3558
    1.4774  -29.3490
    1.4885  -29.3432
    1.4996  -29.3382
    1.5107  -29.3341
    1.5218  -29.3308
    1.5329  -29.3281
    1.5440  -29.3260
    1.5551  -29.3246
    1.5662  -29.3238
    1.5774  -29.3235
 
    0.0000  -29.3234
    0.0096  -29.3236
    0.0192  -29.3241
    0.0289  -29.3249
    0.0385  -29.3259
    0.0481  -29.3272
    0.0577  -29.3287
    0.0674  -29.3304
    0.0770  -29.3321
    0.0866  -29.3341
    0.0962  -29.3360
    0.1058  -29.3381
    0.1155  -29.3403
    0.1251  -29.3426
    0.1347  -29.3450
    0.1443  -29.3477
    0.1540  -29.3506
    0.1636  -29.3539
    0.1732  -29.3578
    0.1828  -29.3626
    0.1925  -29.3687
    0.2021  -29.3763
    0.2117  -29.3854
    0.2213  -29.3957
    0.2309  -29.4070
    0.2406  -29.4187
    0.2502  -29.4308
    0.2598  -29.4371
    0.2694  -29.4435
    0.2791  -29.4498
    0.2887  -29.4562
    0.2983  -29.4625
    0.3079  -29.4687
    0.3175  -29.4748
    0.3272  -29.4809
    0.3368  -29.4869
    0.3464  -29.4927
    0.3560  -29.4984
    0.3657  -29.5040
    0.3753  -29.5094
    0.3849  -29.5147
    0.3945  -29.5198
    0.4041  -29.5247
    0.4138  -29.5294
    0.4234  -29.5339
    0.4330  -29.5381
    0.4426  -29.5421
    0.4523  -29.5459
    0.4619  -29.5495
    0.4715  -29.5528
    0.4811  -29.5558
    0.4907  -29.5586
    0.5004  -29.5610
    0.5100  -29.5632
    0.5196  -29.5652
    0.5292  -29.5668
    0.5389  -29.5681
    0.5485  -29.5692
    0.5581  -29.5699
    0.5677  -29.5704
    0.5774  -29.5705
    0.5829  -29.5709
    0.5885  -29.5719
    0.5940  -29.5735
    0.5996  -29.5757
    0.6051  -29.5785
    0.6107  -29.5819
    0.6162  -29.5857
    0.6218  -29.5899
    0.6274  -29.5946
    0.6329  -29.5997
    0.6385  -29.6051
    0.6440  -29.6050
    0.6496  -29.6044
    0.6551  -29.6038
    0.6607  -29.6032
    0.6662  -29.6025
    0.6718  -29.6018
    0.6774  -29.6011
    0.6829  -29.6003
    0.6885  -29.5995
    0.6940  -29.5988
    0.6996  -29.5979
    0.7051  -29.5971
    0.7107  -29.5963
    0.7162  -29.5955
    0.7218  -29.5947
    0.7274  -29.5939
    0.7329  -29.5932
    0.7385  -29.5924
    0.7440  -29.5917
    0.7496  -29.5910
    0.7551  -29.5904
    0.7607  -29.5898
    0.7662  -29.5893
    0.7718  -29.5889
    0.7774  -29.5886
    0.7829  -29.5883
    0.7885  -29.5881
    0.7940  -29.5881
    0.7996  -29.5881
    0.8051  -29.5883
    0.8107  -29.5885
    0.8162  -29.5889
    0.8218  -29.5893
    0.8274  -29.5899
    0.8329  -29.5906
    0.8385  -29.5913
    0.8440  -29.5921
    0.8496  -29.5930
    0.8551  -29.5939
    0.8607  -29.5948
    0.8662  -29.5957
    0.8718  -29.5966
    0.8774  -29.5974
    0.8829  -29.5982
    0.8885  -29.5988
    0.8940  -29.5994
    0.8996  -29.5998
    0.9051  -29.6000
    0.9107  -29.6001
    0.9218  -29.5997
    0.9329  -29.5986
    0.9440  -29.5965
    0.9551  -29.5936
    0.9662  -29.5898
    0.9774  -29.5851
    0.9885  -29.5796
    0.9996  -29.5734
    1.0107  -29.5665
    1.0218  -29.5589
    1.0329  -29.5509
    1.0440  -29.5423
    1.0551  -29.5334
    1.0662  -29.5242
    1.0774  -29.5147
    1.0885  -29.5050
    1.0996  -29.4953
    1.1107  -29.4855
    1.1218  -29.4757
    1.1329  -29.4660
    1.1440  -29.4565
    1.1551  -29.4472
    1.1662  -29.4382
    1.1774  -29.4295
    1.1885  -29.4212
    1.1996  -29.4133
    1.2107  -29.4072
    1.2218  -29.4013
    1.2329  -29.3952
    1.2440  -29.3889
    1.2551  -29.3826
    1.2662  -29.3766
    1.2774  -29.3723
    1.2885  -29.3683
    1.2996  -29.3648
    1.3107  -29.3617
    1.3218  -29.3588
    1.3329  -29.3563
    1.3440  -29.3539
    1.3551  -29.3518
    1.3662  -29.3499
    1.3774  -29.3481
    1.3885  -29.3464
    1.3996  -29.3449
    1.4107  -29.3434
    1.4218  -29.3419
    1.4329  -29.3405
    1.4440  -29.3390
    1.4551  -29.3376
    1.4662  -29.3361
    1.4774  -29.3345
    1.4885  -29.3329
    1.4996  -29.3313
    1.5107  -29.3296
    1.5218  -29.3280
    1.5329  -29.3265
    1.5440  -29.3253
    1.5551  -29.3243
    1.5662  -29.3237
    1.5774  -29.3234
 
    0.0000  -29.1991
    0.0096  -29.1996
    0.0192  -29.2008
    0.0289  -29.2028
    0.0385  -29.2056
    0.0481  -29.2093
    0.0577  -29.2137
    0.0674  -29.2188
    0.0770  -29.2247
    0.0866  -29.2313
    0.0962  -29.2385
    0.1058  -29.2464
    0.1155  -29.2549
    0.1251  -29.2638
    0.1347  -29.2732
    0.1443  -29.2829
    0.1540  -29.2929
    0.1636  -29.3029
    0.1732  -29.3128
    0.1828  -29.3221
    0.1925  -29.3305
    0.2021  -29.3378
    0.2117  -29.3437
    0.2213  -29.3486
    0.2309  -29.3528
    0.2406  -29.3565
    0.2502  -29.3600
    0.2598  -29.3633
    0.2694  -29.3666
    0.2791  -29.3698
    0.2887  -29.3730
    0.2983  -29.3763
    0.3079  -29.3796
    0.3175  -29.3829
    0.3272  -29.3863
    0.3368  -29.3897
    0.3464  -29.3932
    0.3560  -29.3968
    0.3657  -29.4004
    0.3753  -29.4041
    0.3849  -29.4078
    0.3945  -29.4116
    0.4041  -29.4153
    0.4138  -29.4191
    0.4234  -29.4229
    0.4330  -29.4267
    0.4426  -29.4304
    0.4523  -29.4341
    0.4619  -29.4377
    0.4715  -29.4412
    0.4811  -29.4445
    0.4907  -29.4477
    0.5004  -29.4506
    0.5100  -29.4534
    0.5196  -29.4558
    0.5292  -29.4580
    0.5389  -29.4598
    0.5485  -29.4613
    0.5581  -29.4623
    0.5677  -29.4630
    0.5774  -29.4632
    0.5829  -29.4630
    0.5885  -29.4625
    0.5940  -29.4617
    0.5996  -29.4606
    0.6051  -29.4593
    0.6107  -29.4577
    0.6162  -29.4560
    0.6218  -29.4542
    0.6274  -29.4523
    0.6329  -29.4503
    0.6385  -29.4483
    0.6440  -29.4462
    0.6496  -29.4442
    0.6551  -29.4423
    0.6607  -29.4403
    0.6662  -29.4385
    0.6718  -29.4366
    0.6774  -29.4349
    0.6829  -29.4332
    0.6885  -29.4316
    0.6940  -29.4301
    0.6996  -29.4287
    0.7051  -29.4274
    0.7107  -29.4262
    0.7162  -29.4250
    0.7218  -29.4240
    0.7274  -29.4231
    0.7329  -29.4222
    0.7385  -29.4215
    0.7440  -29.4208
    0.7496  -29.4202
    0.7551  -29.4197
    0.7607  -29.4193
    0.7662  -29.4190
    0.7718  -29.4188
    0.7774  -29.4187
    0.7829  -29.4187
    0.7885  -29.4187
    0.7940  -29.4188
    0.7996  -29.4190
    0.8051  -29.4193
    0.8107  -29.4220
    0.8162  -29.4249
    0.8218  -29.4275
    0.8274  -29.4298
    0.8329  -29.4319
    0.8385  -29.4336
    0.8440  -29.4351
    0.8496  -29.4364
    0.8551  -29.4373
    0.8607  -29.4380
    0.8662  -29.4385
    0.8718  -29.4387
    0.8774  -29.4387
    0.8829  -29.4385
    0.8885  -29.4381
    0.8940  -29.4375
    0.8996  -29.4368
    0.9051  -29.4358
    0.9107  -29.4348
    0.9218  -29.4371
    0.9329  -29.4393
    0.9440  -29.4416
    0.9551  -29.4438
    0.9662  -29.4458
    0.9774  -29.4478
    0.9885  -29.4495
    0.9996  -29.4511
    1.0107  -29.4524
    1.0218  -29.4534
    1.0329  -29.4540
    1.0440  -29.4543
    1.0551  -29.4542
    1.0662  -29.4536
    1.0774  -29.4526
    1.0885  -29.4512
    1.0996  -29.4493
    1.1107  -29.4469
    1.1218  -29.4441
    1.1329  -29.4408
    1.1440  -29.4370
    1.1551  -29.4329
    1.1662  -29.4284
    1.1774  -29.4236
    1.1885  -29.4184
    1.1996  -29.4129
    1.2107  -29.4059
    1.2218  -29.3990
    1.2329  -29.3926
    1.2440  -29.3868
    1.2551  -29.3814
    1.2662  -29.3761
    1.2774  -29.3696
    1.2885  -29.3630
    1.2996  -29.3564
    1.3107  -29.3497
    1.3218  -29.3430
    1.3329  -29.3363
    1.3440  -29.3295
    1.3551  -29.3227
    1.3662  -29.3157
    1.3774  -29.3087
    1.3885  -29.3015
    1.3996  -29.2941
    1.4107  -29.2865
    1.4218  -29.2787
    1.4329  -29.2707
    1.4440  -29.2626
    1.4551  -29.2545
    1.4662  -29.2464
    1.4774  -29.2386
    1.4885  -29.2311
    1.4996  -29.2242
    1.5107  -29.2179
    1.5218  -29.2123
    1.5329  -29.2077
    1.5440  -29.2040
    1.5551  -29.2013
    1.5662  -29.1997
    1.5774  -29.1991
 
    0.0000  -29.1991
    0.0096  -29.1992
    0.0192  -29.1992
    0.0289  -29.1993
    0.0385  -29.1995
    0.0481  -29.1996
    0.0577  -29.1999
    0.0674  -29.2002
    0.0770  -29.2006
    0.0866  -29.2010
    0.0962  -29.2016
    0.1058  -29.2022
    0.1155  -29.2030
    0.1251  -29.2038
    0.1347  -29.2048
    0.1443  -29.2058
    0.1540  -29.2069
    0.1636  -29.2082
    0.1732  -29.2095
    0.1828  -29.2110
    0.1925  -29.2126
    0.2021  -29.2143
    0.2117  -29.2160
    0.2213  -29.2179
    0.2309  -29.2198
    0.2406  -29.2219
    0.2502  -29.2240
    0.2598  -29.2261
    0.2694  -29.2284
    0.2791  -29.2306
    0.2887  -29.2330
    0.2983  -29.2353
    0.3079  -29.2377
    0.3175  -29.2401
    0.3272  -29.2425
    0.3368  -29.2449
    0.3464  -29.2473
    0.3560  -29.2497
    0.3657  -29.2521
    0.3753  -29.2544
    0.3849  -29.2567
    0.3945  -29.2589
    0.4041  -29.2610
    0.4138  -29.2632
    0.4234  -29.2652
    0.4330  -29.2671
    0.4426  -29.2689
    0.4523  -29.2707
    0.4619  -29.2723
    0.4715  -29.2739
    0.4811  -29.2753
    0.4907  -29.2766
    0.5004  -29.2778
    0.5100  -29.2788
    0.5196  -29.2797
    0.5292  -29.2805
    0.5389  -29.2811
    0.5485  -29.2816
    0.5581  -29.2820
    0.5677  -29.2822
    0.5774  -29.2823
    0.5829  -29.2824
    0.5885  -29.2828
    0.5940  -29.2834
    0.5996  -29.2843
    0.6051  -29.2854
    0.6107  -29.2867
    0.6162  -29.2883
    0.6218  -29.2901
    0.6274  -29.2921
    0.6329  -29.2943
    0.6385  -29.2968
    0.6440  -29.2995
    0.6496  -29.3024
    0.6551  -29.3055
    0.6607  -29.3087
    0.6662  -29.3122
    0.6718  -29.3158
    0.6774  -29.3196
    0.6829  -29.3235
    0.6885  -29.3276
    0.6940  -29.3318
    0.6996  -29.3362
    0.7051  -29.3406
    0.7107  -29.3451
    0.7162  -29.3497
    0.7218  -29.3543
    0.7274  -29.3590
    0.7329  -29.3637
    0.7385  -29.3685
    0.7440  -29.3732
    0.7496  -29.3779
    0.7551  -29.3825
    0.7607  -29.3871
    0.7662  -29.3916
    0.7718  -29.3960
    0.7774  -29.4002
    0.7829  -29.4043
    0.7885  -29.4083
    0.7940  -29.4120
    0.7996  -29.4156
    0.8051  -29.4189
    0.8107  -29.4196
    0.8162  -29.4200
    0.8218  -29.4205
    0.8274  -29.4210
    0.8329  -29.4216
    0.8385  -29.4223
    0.8440  -29.4230
    0.8496  -29.4238
    0.8551  -29.4246
    0.8607  -29.4254
    0.8662  -29.4264
    0.8718  -29.4273
    0.8774  -29.4283
    0.8829  -29.4293
    0.8885  -29.4303
    0.8940  -29.4314
    0.8996  -29.4325
    0.9051  -29.4336
    0.9107  -29.4347
    0.9218  -29.4322
    0.9329  -29.4293
    0.9440  -29.4260
    0.9551  -29.4223
    0.9662  -29.4185
    0.9774  -29.4144
    0.9885  -29.4102
    0.9996  -29.4059
    1.0107  -29.4014
    1.0218  -29.3970
    1.0329  -29.3924
    1.0440  -29.3879
    1.0551  -29.3833
    1.0662  -29.3787
    1.0774  -29.3741
    1.0885  -29.3695
    1.0996  -29.3650
    1.1107  -29.3604
    1.1218  -29.3558
    1.1329  -29.3512
    1.1440  -29.3465
    1.1551  -29.3418
    1.1662  -29.3370
    1.1774  -29.3321
    1.1885  -29.3270
    1.1996  -29.3219
    1.2107  -29.3165
    1.2218  -29.3110
    1.2329  -29.3053
    1.2440  -29.2995
    1.2551  -29.2935
    1.2662  -29.2875
    1.2774  -29.2814
    1.2885  -29.2752
    1.2996  -29.2691
    1.3107  -29.2631
    1.3218  -29.2573
    1.3329  -29.2516
    1.3440  -29.2461
    1.3551  -29.2408
    1.3662  -29.2358
    1.3774  -29.2311
    1.3885  -29.2267
    1.3996  -29.2226
    1.4107  -29.2189
    1.4218  -29.2155
    1.4329  -29.2125
    1.4440  -29.2098
    1.4551  -29.2075
    1.4662  -29.2055
    1.4774  -29.2039
    1.4885  -29.2025
    1.4996  -29.2015
    1.5107  -29.2007
    1.5218  -29.2001
    1.5329  -29.1997
    1.5440  -29.1994
    1.5551  -29.1992
    1.5662  -29.1992
    1.5774  -29.1991
 
    0.0000  -10.3051
    0.0096  -10.3044
    0.0192  -10.3021
    0.0289  -10.2982
    0.0385  -10.2929
    0.0481  -10.2861
    0.0577  -10.2780
    0.0674  -10.2684
    0.0770  -10.2576
    0.0866  -10.2455
    0.0962  -10.2322
    0.1058  -10.2179
    0.1155  -10.2025
    0.1251  -10.1863
    0.1347  -10.1692
    0.1443  -10.1515
    0.1540  -10.1331
    0.1636  -10.1143
    0.1732  -10.0951
    0.1828  -10.0756
    0.1925  -10.0560
    0.2021  -10.0364
    0.2117  -10.0169
    0.2213   -9.9976
    0.2309   -9.9785
    0.2406   -9.9599
    0.2502   -9.9417
    0.2598   -9.9242
    0.2694   -9.9072
    0.2791   -9.8910
    0.2887   -9.8756
    0.2983   -9.8609
    0.3079   -9.8472
    0.3175   -9.8343
    0.3272   -9.8223
    0.3368   -9.8113
    0.3464   -9.8012
    0.3560   -9.7920
    0.3657   -9.7836
    0.3753   -9.7762
    0.3849   -9.7696
    0.3945   -9.7638
    0.4041   -9.7587
    0.4138   -9.7543
    0.4234   -9.7506
    0.4330   -9.7475
    0.4426   -9.7449
    0.4523   -9.7428
    0.4619   -9.7411
    0.4715   -9.7398
    0.4811   -9.7388
    0.4907   -9.7381
    0.5004   -9.7376
    0.5100   -9.7372
    0.5196   -9.7370
    0.5292   -9.7369
    0.5389   -9.7368
    0.5485   -9.7368
    0.5581   -9.7368
    0.5677   -9.7368
    0.5774   -9.7368
    0.5829   -9.7367
    0.5885   -9.7364
    0.5940   -9.7359
    0.5996   -9.7352
    0.6051   -9.7343
    0.6107   -9.7332
    0.6162   -9.7318
    0.6218   -9.7303
    0.6274   -9.7286
    0.6329   -9.7268
    0.6385   -9.7247
    0.6440   -9.7225
    0.6496   -9.7202
    0.6551   -9.7177
    0.6607   -9.7150
    0.6662   -9.7123
    0.6718   -9.7094
    0.6774   -9.7064
    0.6829   -9.7033
    0.6885   -9.7000
    0.6940   -9.6968
    0.6996   -9.6934
    0.7051   -9.6900
    0.7107   -9.6865
    0.7162   -9.6830
    0.7218   -9.6795
    0.7274   -9.6760
    0.7329   -9.6725
    0.7385   -9.6689
    0.7440   -9.6654
    0.7496   -9.6620
    0.7551   -9.6585
    0.7607   -9.6551
    0.7662   -9.6518
    0.7718   -9.6485
    0.7774   -9.6453
    0.7829   -9.6422
    0.7885   -9.6392
    0.7940   -9.6363
    0.7996   -9.6335
    0.8051   -9.6308
    0.8107   -9.6283
    0.8162   -9.6258
    0.8218   -9.6235
    0.8274   -9.6213
    0.8329   -9.6193
    0.8385   -9.6173
    0.8440   -9.6156
    0.8496   -9.6139
    0.8551   -9.6125
    0.8607   -9.6111
    0.8662   -9.6099
    0.8718   -9.6089
    0.8774   -9.6080
    0.8829   -9.6072
    0.8885   -9.6066
    0.8940   -9.6061
    0.8996   -9.6058
    0.9051   -9.6056
    0.9107   -9.6055
    0.9218   -9.6058
    0.9329   -9.6066
    0.9440   -9.6078
    0.9551   -9.6094
    0.9662   -9.6115
    0.9774   -9.6139
    0.9885   -9.6168
    0.9996   -9.6199
    1.0107   -9.6234
    1.0218   -9.6271
    1.0329   -9.6312
    1.0440   -9.6356
    1.0551   -9.6402
    1.0662   -9.6452
    1.0774   -9.6505
    1.0885   -9.6561
    1.0996   -9.6621
    1.1107   -9.6685
    1.1218   -9.6754
    1.1329   -9.6828
    1.1440   -9.6907
    1.1551   -9.6992
    1.1662   -9.7084
    1.1774   -9.7183
    1.1885   -9.7290
    1.1996   -9.7405
    1.2107   -9.7529
    1.2218   -9.7661
    1.2329   -9.7803
    1.2440   -9.7954
    1.2551   -9.8114
    1.2662   -9.8284
    1.2774   -9.8464
    1.2885   -9.8652
    1.2996   -9.8848
    1.3107   -9.9053
    1.3218   -9.9265
    1.3329   -9.9483
    1.3440   -9.9705
    1.3551   -9.9932
    1.3662  -10.0161
    1.3774  -10.0392
    1.3885  -10.0622
    1.3996  -10.0851
    1.4107  -10.1076
    1.4218  -10.1296
    1.4329  -10.1510
    1.4440  -10.1715
    1.4551  -10.1911
    1.4662  -10.2095
    1.4774  -10.2267
    1.4885  -10.2424
    1.4996  -10.2566
    1.5107  -10.2691
    1.5218  -10.2799
    1.5329  -10.2889
    1.5440  -10.2959
    1.5551  -10.3010
    1.5662  -10.3041
    1.5774  -10.3051
 
    0.0000   -4.9906
    0.0096   -4.9887
    0.0192   -4.9829
    0.0289   -4.9733
    0.0385   -4.9599
    0.0481   -4.9428
    0.0577   -4.9220
    0.0674   -4.8976
    0.0770   -4.8697
    0.0866   -4.8384
    0.0962   -4.8038
    0.1058   -4.7661
    0.1155   -4.7255
    0.1251   -4.6822
    0.1347   -4.6364
    0.1443   -4.5886
    0.1540   -4.5391
    0.1636   -4.4883
    0.1732   -4.4370
    0.1828   -4.3858
    0.1925   -4.3359
    0.2021   -4.2885
    0.2117   -4.2453
    0.2213   -4.2081
    0.2309   -4.1787
    0.2406   -4.1584
    0.2502   -4.1472
    0.2598   -4.1444
    0.2694   -4.1483
    0.2791   -4.1572
    0.2887   -4.1696
    0.2983   -4.1842
    0.3079   -4.2000
    0.3175   -4.2166
    0.3272   -4.2334
    0.3368   -4.2500
    0.3464   -4.2662
    0.3560   -4.2820
    0.3657   -4.2971
    0.3753   -4.3116
    0.3849   -4.3253
    0.3945   -4.3383
    0.4041   -4.3506
    0.4138   -4.3621
    0.4234   -4.3729
    0.4330   -4.3829
    0.4426   -4.3923
    0.4523   -4.4009
    0.4619   -4.4088
    0.4715   -4.4161
    0.4811   -4.4227
    0.4907   -4.4287
    0.5004   -4.4340
    0.5100   -4.4387
    0.5196   -4.4428
    0.5292   -4.4462
    0.5389   -4.4490
    0.5485   -4.4512
    0.5581   -4.4527
    0.5677   -4.4537
    0.5774   -4.4540
    0.5829   -4.4535
    0.5885   -4.4519
    0.5940   -4.4492
    0.5996   -4.4455
    0.6051   -4.4407
    0.6107   -4.4349
    0.6162   -4.4280
    0.6218   -4.4201
    0.6274   -4.4113
    0.6329   -4.4014
    0.6385   -4.3907
    0.6440   -4.3789
    0.6496   -4.3663
    0.6551   -4.3528
    0.6607   -4.3385
    0.6662   -4.3234
    0.6718   -4.3074
    0.6774   -4.2908
    0.6829   -4.2734
    0.6885   -4.2554
    0.6940   -4.2368
    0.6996   -4.2176
    0.7051   -4.1979
    0.7107   -4.1777
    0.7162   -4.1572
    0.7218   -4.1362
    0.7274   -4.1150
    0.7329   -4.0934
    0.7385   -4.0717
    0.7440   -4.0499
    0.7496   -4.0279
    0.7551   -4.0059
    0.7607   -3.9839
    0.7662   -3.9620
    0.7718   -3.9402
    0.7774   -3.9187
    0.7829   -3.8973
    0.7885   -3.8762
    0.7940   -3.8554
    0.7996   -3.8350
    0.8051   -3.8150
    0.8107   -3.7955
    0.8162   -3.7764
    0.8218   -3.7578
    0.8274   -3.7397
    0.8329   -3.7222
    0.8385   -3.7052
    0.8440   -3.6888
    0.8496   -3.6730
    0.8551   -3.6578
    0.8607   -3.6431
    0.8662   -3.6291
    0.8718   -3.6156
    0.8774   -3.6027
    0.8829   -3.5903
    0.8885   -3.5785
    0.8940   -3.5672
    0.8996   -3.5565
    0.9051   -3.5462
    0.9107   -3.5364
    0.9218   -3.5551
    0.9329   -3.5732
    0.9440   -3.5905
    0.9551   -3.6072
    0.9662   -3.6234
    0.9774   -3.6392
    0.9885   -3.6545
    0.9996   -3.6695
    1.0107   -3.6843
    1.0218   -3.6988
    1.0329   -3.7131
    1.0440   -3.7273
    1.0551   -3.7412
    1.0662   -3.7549
    1.0774   -3.7683
    1.0885   -3.7815
    1.0996   -3.7942
    1.1107   -3.8065
    1.1218   -3.8181
    1.1329   -3.8291
    1.1440   -3.8392
    1.1551   -3.8484
    1.1662   -3.8564
    1.1774   -3.8631
    1.1885   -3.8683
    1.1996   -3.8718
    1.2107   -3.8735
    1.2218   -3.8732
    1.2329   -3.8708
    1.2440   -3.8660
    1.2551   -3.8589
    1.2662   -3.8492
    1.2774   -3.8369
    1.2885   -3.8219
    1.2996   -3.8043
    1.3107   -3.8138
    1.3218   -3.8881
    1.3329   -3.9628
    1.3440   -4.0374
    1.3551   -4.1115
    1.3662   -4.1847
    1.3774   -4.2565
    1.3885   -4.3267
    1.3996   -4.3948
    1.4107   -4.4606
    1.4218   -4.5237
    1.4329   -4.5838
    1.4440   -4.6406
    1.4551   -4.6939
    1.4662   -4.7434
    1.4774   -4.7889
    1.4885   -4.8302
    1.4996   -4.8671
    1.5107   -4.8995
    1.5218   -4.9270
    1.5329   -4.9498
    1.5440   -4.9676
    1.5551   -4.9803
    1.5662   -4.9880
    1.5774   -4.9906
 
    0.0000   -3.0663
    0.0096   -3.0683
    0.0192   -3.0743
    0.0289   -3.0841
    0.0385   -3.0976
    0.0481   -3.1147
    0.0577   -3.1351
    0.0674   -3.1586
    0.0770   -3.1847
    0.0866   -3.2133
    0.0962   -3.2439
    0.1058   -3.2761
    0.1155   -3.3096
    0.1251   -3.3439
    0.1347   -3.3787
    0.1443   -3.4134
    0.1540   -3.4475
    0.1636   -3.4804
    0.1732   -3.5115
    0.1828   -3.5400
    0.1925   -3.5648
    0.2021   -3.5847
    0.2117   -3.5981
    0.2213   -3.6033
    0.2309   -3.5988
    0.2406   -3.5834
    0.2502   -3.5572
    0.2598   -3.5214
    0.2694   -3.4779
    0.2791   -3.4287
    0.2887   -3.3758
    0.2983   -3.3206
    0.3079   -3.2645
    0.3175   -3.2085
    0.3272   -3.1533
    0.3368   -3.0997
    0.3464   -3.0482
    0.3560   -2.9991
    0.3657   -2.9528
    0.3753   -2.9096
    0.3849   -2.8694
    0.3945   -2.8325
    0.4041   -2.7988
    0.4138   -2.7682
    0.4234   -2.7543
    0.4330   -2.7555
    0.4426   -2.7568
    0.4523   -2.7583
    0.4619   -2.7599
    0.4715   -2.7616
    0.4811   -2.7633
    0.4907   -2.7650
    0.5004   -2.7666
    0.5100   -2.7681
    0.5196   -2.7694
    0.5292   -2.7706
    0.5389   -2.7717
    0.5485   -2.7725
    0.5581   -2.7731
    0.5677   -2.7734
    0.5774   -2.7735
    0.5829   -2.7742
    0.5885   -2.7760
    0.5940   -2.7791
    0.5996   -2.7834
    0.6051   -2.7888
    0.6107   -2.7953
    0.6162   -2.8029
    0.6218   -2.8115
    0.6274   -2.8210
    0.6329   -2.8314
    0.6385   -2.8426
    0.6440   -2.8546
    0.6496   -2.8672
    0.6551   -2.8805
    0.6607   -2.8943
    0.6662   -2.9086
    0.6718   -2.9234
    0.6774   -2.9386
    0.6829   -2.9541
    0.6885   -2.9700
    0.6940   -2.9860
    0.6996   -3.0023
    0.7051   -3.0187
    0.7107   -3.0353
    0.7162   -3.0520
    0.7218   -3.0687
    0.7274   -3.0854
    0.7329   -3.1022
    0.7385   -3.1189
    0.7440   -3.1355
    0.7496   -3.1521
    0.7551   -3.1685
    0.7607   -3.1848
    0.7662   -3.2010
    0.7718   -3.2170
    0.7774   -3.2328
    0.7829   -3.2484
    0.7885   -3.2638
    0.7940   -3.2789
    0.7996   -3.2938
    0.8051   -3.3085
    0.8107   -3.3229
    0.8162   -3.3371
    0.8218   -3.3510
    0.8274   -3.3646
    0.8329   -3.3779
    0.8385   -3.3910
    0.8440   -3.4038
    0.8496   -3.4163
    0.8551   -3.4285
    0.8607   -3.4405
    0.8662   -3.4521
    0.8718   -3.4635
    0.8774   -3.4747
    0.8829   -3.4856
    0.8885   -3.4962
    0.8940   -3.5066
    0.8996   -3.5167
    0.9051   -3.5267
    0.9107   -3.5364
    0.9218   -3.5180
    0.9329   -3.5013
    0.9440   -3.4859
    0.9551   -3.4716
    0.9662   -3.4584
    0.9774   -3.4458
    0.9885   -3.4339
    0.9996   -3.4225
    1.0107   -3.4112
    1.0218   -3.4001
    1.0329   -3.3890
    1.0440   -3.3778
    1.0551   -3.3665
    1.0662   -3.3550
    1.0774   -3.3432
    1.0885   -3.3313
    1.0996   -3.3192
    1.1107   -3.3072
    1.1218   -3.2954
    1.1329   -3.2841
    1.1440   -3.2738
    1.1551   -3.2651
    1.1662   -3.2590
    1.1774   -3.2567
    1.1885   -3.2600
    1.1996   -3.2709
    1.2107   -3.2913
    1.2218   -3.3222
    1.2329   -3.3631
    1.2440   -3.4129
    1.2551   -3.4699
    1.2662   -3.5322
    1.2774   -3.5988
    1.2885   -3.6685
    1.2996   -3.7403
    1.3107   -3.7839
    1.3218   -3.7608
    1.3329   -3.7350
    1.3440   -3.7068
    1.3551   -3.6761
    1.3662   -3.6432
    1.3774   -3.6083
    1.3885   -3.5715
    1.3996   -3.5333
    1.4107   -3.4939
    1.4218   -3.4536
    1.4329   -3.4130
    1.4440   -3.3723
    1.4551   -3.3322
    1.4662   -3.2930
    1.4774   -3.2553
    1.4885   -3.2196
    1.4996   -3.1865
    1.5107   -3.1565
    1.5218   -3.1301
    1.5329   -3.1077
    1.5440   -3.0899
    1.5551   -3.0769
    1.5662   -3.0690
    1.5774   -3.0663
 
    0.0000   -3.0663
    0.0096   -3.0657
    0.0192   -3.0640
    0.0289   -3.0613
    0.0385   -3.0574
    0.0481   -3.0524
    0.0577   -3.0465
    0.0674   -3.0395
    0.0770   -3.0317
    0.0866   -3.0230
    0.0962   -3.0135
    0.1058   -3.0033
    0.1155   -2.9924
    0.1251   -2.9810
    0.1347   -2.9691
    0.1443   -2.9568
    0.1540   -2.9443
    0.1636   -2.9315
    0.1732   -2.9187
    0.1828   -2.9059
    0.1925   -2.8932
    0.2021   -2.8807
    0.2117   -2.8684
    0.2213   -2.8566
    0.2309   -2.8452
    0.2406   -2.8343
    0.2502   -2.8239
    0.2598   -2.8142
    0.2694   -2.8052
    0.2791   -2.7969
    0.2887   -2.7893
    0.2983   -2.7824
    0.3079   -2.7764
    0.3175   -2.7710
    0.3272   -2.7665
    0.3368   -2.7626
    0.3464   -2.7594
    0.3560   -2.7569
    0.3657   -2.7551
    0.3753   -2.7538
    0.3849   -2.7530
    0.3945   -2.7528
    0.4041   -2.7529
    0.4138   -2.7535
    0.4234   -2.7407
    0.4330   -2.7161
    0.4426   -2.6943
    0.4523   -2.6750
    0.4619   -2.6581
    0.4715   -2.6434
    0.4811   -2.6307
    0.4907   -2.6197
    0.5004   -2.6104
    0.5100   -2.6026
    0.5196   -2.5961
    0.5292   -2.5908
    0.5389   -2.5867
    0.5485   -2.5835
    0.5581   -2.5813
    0.5677   -2.5800
    0.5774   -2.5795
    0.5829   -2.5794
    0.5885   -2.5792
    0.5940   -2.5787
    0.5996   -2.5780
    0.6051   -2.5771
    0.6107   -2.5760
    0.6162   -2.5748
    0.6218   -2.5733
    0.6274   -2.5716
    0.6329   -2.5698
    0.6385   -2.5677
    0.6440   -2.5654
    0.6496   -2.5630
    0.6551   -2.5603
    0.6607   -2.5574
    0.6662   -2.5543
    0.6718   -2.5511
    0.6774   -2.5476
    0.6829   -2.5439
    0.6885   -2.5400
    0.6940   -2.5358
    0.6996   -2.5315
    0.7051   -2.5270
    0.7107   -2.5223
    0.7162   -2.5173
    0.7218   -2.5122
    0.7274   -2.5068
    0.7329   -2.5013
    0.7385   -2.4956
    0.7440   -2.4897
    0.7496   -2.4836
    0.7551   -2.4774
    0.7607   -2.4710
    0.7662   -2.4645
    0.7718   -2.4578
    0.7774   -2.4511
    0.7829   -2.4442
    0.7885   -2.4373
    0.7940   -2.4304
    0.7996   -2.4235
    0.8051   -2.4166
    0.8107   -2.4097
    0.8162   -2.4029
    0.8218   -2.3963
    0.8274   -2.3898
    0.8329   -2.3835
    0.8385   -2.3774
    0.8440   -2.3716
    0.8496   -2.3661
    0.8551   -2.3609
    0.8607   -2.3562
    0.8662   -2.3518
    0.8718   -2.3479
    0.8774   -2.3444
    0.8829   -2.3414
    0.8885   -2.3390
    0.8940   -2.3371
    0.8996   -2.3357
    0.9051   -2.3348
    0.9107   -2.3345
    0.9218   -2.3357
    0.9329   -2.3390
    0.9440   -2.3444
    0.9551   -2.3519
    0.9662   -2.3613
    0.9774   -2.3724
    0.9885   -2.3851
    0.9996   -2.3993
    1.0107   -2.4149
    1.0218   -2.4319
    1.0329   -2.4501
    1.0440   -2.4696
    1.0551   -2.4905
    1.0662   -2.5127
    1.0774   -2.5365
    1.0885   -2.5620
    1.0996   -2.5892
    1.1107   -2.6183
    1.1218   -2.6493
    1.1329   -2.6821
    1.1440   -2.7166
    1.1551   -2.7523
    1.1662   -2.7884
    1.1774   -2.8238
    1.1885   -2.8568
    1.1996   -2.8855
    1.2107   -2.9081
    1.2218   -2.9235
    1.2329   -2.9321
    1.2440   -2.9349
    1.2551   -2.9338
    1.2662   -2.9301
    1.2774   -2.9252
    1.2885   -2.9200
    1.2996   -2.9151
    1.3107   -2.9111
    1.3218   -2.9084
    1.3329   -2.9072
    1.3440   -2.9077
    1.3551   -2.9100
    1.3662   -2.9139
    1.3774   -2.9195
    1.3885   -2.9266
    1.3996   -2.9351
    1.4107   -2.9447
    1.4218   -2.9551
    1.4329   -2.9662
    1.4440   -2.9776
    1.4551   -2.9892
    1.4662   -3.0006
    1.4774   -3.0116
    1.4885   -3.0221
    1.4996   -3.0317
    1.5107   -3.0405
    1.5218   -3.0481
    1.5329   -3.0545
    1.5440   -3.0596
    1.5551   -3.0633
    1.5662   -3.0655
    1.5774   -3.0663
 
    0.0000    0.7094
    0.0096    0.7108
    0.0192    0.7148
    0.0289    0.7215
    0.0385    0.7303
    0.0481    0.7069
    0.0577    0.6593
    0.0674    0.6105
    0.0770    0.5606
    0.0866    0.5097
    0.0962    0.4581
    0.1058    0.4057
    0.1155    0.3527
    0.1251    0.2990
    0.1347    0.2446
    0.1443    0.1896
    0.1540    0.1339
    0.1636    0.0774
    0.1732    0.0203
    0.1828   -0.0376
    0.1925   -0.0962
    0.2021   -0.1555
    0.2117   -0.2153
    0.2213   -0.2757
    0.2309   -0.3364
    0.2406   -0.3975
    0.2502   -0.4586
    0.2598   -0.5196
    0.2694   -0.5804
    0.2791   -0.6408
    0.2887   -0.7006
    0.2983   -0.7596
    0.3079   -0.8177
    0.3175   -0.8747
    0.3272   -0.9305
    0.3368   -0.9850
    0.3464   -1.0380
    0.3560   -1.0894
    0.3657   -1.1392
    0.3753   -1.1872
    0.3849   -1.2334
    0.3945   -1.2777
    0.4041   -1.3201
    0.4138   -1.3604
    0.4234   -1.3987
    0.4330   -1.4349
    0.4426   -1.4690
    0.4523   -1.5009
    0.4619   -1.5305
    0.4715   -1.5580
    0.4811   -1.5831
    0.4907   -1.6060
    0.5004   -1.6265
    0.5100   -1.6447
    0.5196   -1.6605
    0.5292   -1.6739
    0.5389   -1.6849
    0.5485   -1.6935
    0.5581   -1.6996
    0.5677   -1.7033
    0.5774   -1.7045
    0.5829   -1.7035
    0.5885   -1.7007
    0.5940   -1.6959
    0.5996   -1.6892
    0.6051   -1.6807
    0.6107   -1.6704
    0.6162   -1.6583
    0.6218   -1.6445
    0.6274   -1.6290
    0.6329   -1.6119
    0.6385   -1.5932
    0.6440   -1.5729
    0.6496   -1.5512
    0.6551   -1.5281
    0.6607   -1.5035
    0.6662   -1.4776
    0.6718   -1.4504
    0.6774   -1.4220
    0.6829   -1.3922
    0.6885   -1.3613
    0.6940   -1.3292
    0.6996   -1.2960
    0.7051   -1.2616
    0.7107   -1.2262
    0.7162   -1.1897
    0.7218   -1.1522
    0.7274   -1.1137
    0.7329   -1.0742
    0.7385   -1.0338
    0.7440   -0.9925
    0.7496   -0.9503
    0.7551   -0.9073
    0.7607   -0.8635
    0.7662   -0.8189
    0.7718   -0.7736
    0.7774   -0.7276
    0.7829   -0.6810
    0.7885   -0.6339
    0.7940   -0.5862
    0.7996   -0.5381
    0.8051   -0.4896
    0.8107   -0.4407
    0.8162   -0.3916
    0.8218   -0.3424
    0.8274   -0.2930
    0.8329   -0.2437
    0.8385   -0.1944
    0.8440   -0.1454
    0.8496   -0.0967
    0.8551   -0.0485
    0.8607   -0.0010
    0.8662    0.0456
    0.8718    0.0911
    0.8774    0.1351
    0.8829    0.1768
    0.8885    0.2154
    0.8940    0.2490
    0.8996    0.2749
    0.9051    0.2903
    0.9107    0.2948
    0.9218    0.2836
    0.9329    0.2621
    0.9440    0.2386
    0.9551    0.2158
    0.9662    0.1946
    0.9774    0.1754
    0.9885    0.1240
    0.9996    0.0683
    1.0107    0.0114
    1.0218   -0.0461
    1.0329   -0.1038
    1.0440   -0.1612
    1.0551   -0.2177
    1.0662   -0.2727
    1.0774   -0.3256
    1.0885   -0.3758
    1.0996   -0.4227
    1.1107   -0.4657
    1.1218   -0.5043
    1.1329   -0.5379
    1.1440   -0.5661
    1.1551   -0.5887
    1.1662   -0.6053
    1.1774   -0.6158
    1.1885   -0.6202
    1.1996   -0.6184
    1.2107   -0.6107
    1.2218   -0.5973
    1.2329   -0.5783
    1.2440   -0.5542
    1.2551   -0.5254
    1.2662   -0.4923
    1.2774   -0.4553
    1.2885   -0.4151
    1.2996   -0.3721
    1.3107   -0.3268
    1.3218   -0.2797
    1.3329   -0.2314
    1.3440   -0.1823
    1.3551   -0.1325
    1.3662   -0.0825
    1.3774   -0.0321
    1.3885    0.0186
    1.3996    0.0697
    1.4107    0.1213
    1.4218    0.1737
    1.4329    0.2268
    1.4440    0.2808
    1.4551    0.3356
    1.4662    0.3911
    1.4774    0.4472
    1.4885    0.5036
    1.4996    0.5600
    1.5107    0.6160
    1.5218    0.6712
    1.5329    0.7250
    1.5440    0.7253
    1.5551    0.7166
    1.5662    0.7112
    1.5774    0.7094
 
    0.0000    0.8842
    0.0096    0.8695
    0.0192    0.8366
    0.0289    0.7966
    0.0385    0.7529
    0.0481    0.7409
    0.0577    0.7526
    0.0674    0.7648
    0.0770    0.7765
    0.0866    0.7870
    0.0962    0.7952
    0.1058    0.8004
    0.1155    0.8019
    0.1251    0.7994
    0.1347    0.7925
    0.1443    0.7813
    0.1540    0.7660
    0.1636    0.7470
    0.1732    0.7248
    0.1828    0.7002
    0.1925    0.6739
    0.2021    0.6469
    0.2117    0.6200
    0.2213    0.5941
    0.2309    0.5698
    0.2406    0.5478
    0.2502    0.5287
    0.2598    0.5130
    0.2694    0.5010
    0.2791    0.4930
    0.2887    0.4895
    0.2983    0.4906
    0.3079    0.4966
    0.3175    0.5077
    0.3272    0.5239
    0.3368    0.5454
    0.3464    0.5722
    0.3560    0.6042
    0.3657    0.6413
    0.3753    0.6834
    0.3849    0.7300
    0.3945    0.7810
    0.4041    0.8357
    0.4138    0.8936
    0.4234    0.9543
    0.4330    1.0169
    0.4426    1.0808
    0.4523    1.1452
    0.4619    1.2094
    0.4715    1.2724
    0.4811    1.3334
    0.4907    1.3916
    0.5004    1.4462
    0.5100    1.4964
    0.5196    1.5410
    0.5292    1.5754
    0.5389    1.5993
    0.5485    1.6180
    0.5581    1.6317
    0.5677    1.6399
    0.5774    1.6427
    0.5829    1.6419
    0.5885    1.6397
    0.5940    1.6359
    0.5996    1.6307
    0.6051    1.6240
    0.6107    1.6158
    0.6162    1.6062
    0.6218    1.5953
    0.6274    1.5830
    0.6329    1.5693
    0.6385    1.5544
    0.6440    1.5383
    0.6496    1.5210
    0.6551    1.5026
    0.6607    1.4831
    0.6662    1.4625
    0.6718    1.4411
    0.6774    1.4187
    0.6829    1.3955
    0.6885    1.3716
    0.6940    1.3469
    0.6996    1.3216
    0.7051    1.2957
    0.7107    1.2693
    0.7162    1.2423
    0.7218    1.2150
    0.7274    1.1874
    0.7329    1.1594
    0.7385    1.1312
    0.7440    1.1028
    0.7496    1.0743
    0.7551    1.0457
    0.7607    1.0170
    0.7662    0.9884
    0.7718    0.9598
    0.7774    0.9314
    0.7829    0.9030
    0.7885    0.8749
    0.7940    0.8470
    0.7996    0.8193
    0.8051    0.7920
    0.8107    0.7650
    0.8162    0.7384
    0.8218    0.7122
    0.8274    0.6864
    0.8329    0.6612
    0.8385    0.6365
    0.8440    0.6125
    0.8496    0.5891
    0.8551    0.5664
    0.8607    0.5445
    0.8662    0.5236
    0.8718    0.5039
    0.8774    0.4856
    0.8829    0.4694
    0.8885    0.4560
    0.8940    0.4473
    0.8996    0.4458
    0.9051    0.4542
    0.9107    0.4729
    0.9218    0.4269
    0.9329    0.3800
    0.9440    0.3320
    0.9551    0.2824
    0.9662    0.2313
    0.9774    0.1784
    0.9885    0.1583
    0.9996    0.1435
    1.0107    0.1310
    1.0218    0.1206
    1.0329    0.1123
    1.0440    0.1062
    1.0551    0.1020
    1.0662    0.0997
    1.0774    0.0994
    1.0885    0.1008
    1.0996    0.1042
    1.1107    0.1093
    1.1218    0.1162
    1.1329    0.1250
    1.1440    0.1356
    1.1551    0.1481
    1.1662    0.1625
    1.1774    0.1788
    1.1885    0.1970
    1.1996    0.2171
    1.2107    0.2390
    1.2218    0.2627
    1.2329    0.2881
    1.2440    0.3151
    1.2551    0.3435
    1.2662    0.3733
    1.2774    0.4041
    1.2885    0.4358
    1.2996    0.4681
    1.3107    0.5008
    1.3218    0.5335
    1.3329    0.5660
    1.3440    0.5980
    1.3551    0.6291
    1.3662    0.6589
    1.3774    0.6872
    1.3885    0.7134
    1.3996    0.7372
    1.4107    0.7582
    1.4218    0.7759
    1.4329    0.7898
    1.4440    0.7993
    1.4551    0.8041
    1.4662    0.8040
    1.4774    0.7991
    1.4885    0.7900
    1.4996    0.7779
    1.5107    0.7641
    1.5218    0.7499
    1.5329    0.7367
    1.5440    0.7767
    1.5551    0.8248
    1.5662    0.8652
    1.5774    0.8842
 
    0.0000    0.9864
    0.0096    0.9877
    0.0192    0.9917
    0.0289    0.9982
    0.0385    1.0074
    0.0481    1.0192
    0.0577    1.0335
    0.0674    1.0503
    0.0770    1.0695
    0.0866    1.0911
    0.0962    1.1151
    0.1058    1.1296
    0.1155    1.1215
    0.1251    1.1090
    0.1347    1.0928
    0.1443    1.0739
    0.1540    1.0533
    0.1636    1.0320
    0.1732    1.0108
    0.1828    0.9901
    0.1925    0.9706
    0.2021    0.9523
    0.2117    0.9355
    0.2213    0.9203
    0.2309    0.9068
    0.2406    0.8952
    0.2502    0.8856
    0.2598    0.8782
    0.2694    0.8731
    0.2791    0.8705
    0.2887    0.8705
    0.2983    0.8733
    0.3079    0.8790
    0.3175    0.8875
    0.3272    0.8991
    0.3368    0.9137
    0.3464    0.9314
    0.3560    0.9520
    0.3657    0.9755
    0.3753    1.0018
    0.3849    1.0309
    0.3945    1.0624
    0.4041    1.0962
    0.4138    1.1320
    0.4234    1.1695
    0.4330    1.2084
    0.4426    1.2484
    0.4523    1.2890
    0.4619    1.3299
    0.4715    1.3704
    0.4811    1.4101
    0.4907    1.4484
    0.5004    1.4849
    0.5100    1.5190
    0.5196    1.5505
    0.5292    1.5828
    0.5389    1.6151
    0.5485    1.6412
    0.5581    1.6602
    0.5677    1.6717
    0.5774    1.6756
    0.5829    1.6751
    0.5885    1.6738
    0.5940    1.6715
    0.5996    1.6684
    0.6051    1.6644
    0.6107    1.6594
    0.6162    1.6536
    0.6218    1.6468
    0.6274    1.6391
    0.6329    1.6305
    0.6385    1.6209
    0.6440    1.6104
    0.6496    1.5989
    0.6551    1.5864
    0.6607    1.5730
    0.6662    1.5586
    0.6718    1.5433
    0.6774    1.5269
    0.6829    1.5096
    0.6885    1.4912
    0.6940    1.4719
    0.6996    1.4517
    0.7051    1.4305
    0.7107    1.4084
    0.7162    1.3853
    0.7218    1.3615
    0.7274    1.3368
    0.7329    1.3114
    0.7385    1.2853
    0.7440    1.2585
    0.7496    1.2312
    0.7551    1.2035
    0.7607    1.1753
    0.7662    1.1469
    0.7718    1.1182
    0.7774    1.0893
    0.7829    1.0604
    0.7885    1.0315
    0.7940    1.0027
    0.7996    0.9740
    0.8051    0.9456
    0.8107    0.9174
    0.8162    0.8896
    0.8218    0.8621
    0.8274    0.8351
    0.8329    0.8084
    0.8385    0.7822
    0.8440    0.7565
    0.8496    0.7312
    0.8551    0.7063
    0.8607    0.6818
    0.8662    0.6577
    0.8718    0.6339
    0.8774    0.6104
    0.8829    0.5872
    0.8885    0.5642
    0.8940    0.5413
    0.8996    0.5185
    0.9051    0.4957
    0.9107    0.4729
    0.9218    0.5283
    0.9329    0.5905
    0.9440    0.6507
    0.9551    0.7061
    0.9662    0.7555
    0.9774    0.7987
    0.9885    0.8359
    0.9996    0.8674
    1.0107    0.8939
    1.0218    0.9163
    1.0329    0.9352
    1.0440    0.9516
    1.0551    0.9663
    1.0662    0.9799
    1.0774    0.9933
    1.0885    1.0068
    1.0996    1.0210
    1.1107    1.0363
    1.1218    1.0528
    1.1329    1.0708
    1.1440    1.0904
    1.1551    1.1114
    1.1662    1.1338
    1.1774    1.1575
    1.1885    1.1823
    1.1996    1.2079
    1.2107    1.2339
    1.2218    1.2601
    1.2329    1.2708
    1.2440    1.1975
    1.2551    1.1287
    1.2662    1.0655
    1.2774    1.0089
    1.2885    0.9596
    1.2996    0.9183
    1.3107    0.8855
    1.3218    0.8619
    1.3329    0.8475
    1.3440    0.8423
    1.3551    0.8461
    1.3662    0.8583
    1.3774    0.8781
    1.3885    0.9042
    1.3996    0.9352
    1.4107    0.9693
    1.4218    1.0048
    1.4329    1.0396
    1.4440    1.0718
    1.4551    1.0995
    1.4662    1.1060
    1.4774    1.0864
    1.4885    1.0693
    1.4996    1.0539
    1.5107    1.0393
    1.5218    1.0253
    1.5329    1.0125
    1.5440    1.0016
    1.5551    0.9933
    1.5662    0.9882
    1.5774    0.9864
 
    0.0000    0.9864
    0.0096    0.9986
    0.0192    1.0240
    0.0289    1.0514
    0.0385    1.0765
    0.0481    1.0968
    0.0577    1.1111
    0.0674    1.1206
    0.0770    1.1274
    0.0866    1.1318
    0.0962    1.1329
    0.1058    1.1413
    0.1155    1.1697
    0.1251    1.2002
    0.1347    1.2327
    0.1443    1.2672
    0.1540    1.3035
    0.1636    1.3417
    0.1732    1.3816
    0.1828    1.4232
    0.1925    1.4665
    0.2021    1.5114
    0.2117    1.5579
    0.2213    1.6060
    0.2309    1.6558
    0.2406    1.7072
    0.2502    1.7603
    0.2598    1.8151
    0.2694    1.8716
    0.2791    1.9300
    0.2887    1.9902
    0.2983    2.0524
    0.3079    2.1164
    0.3175    2.1824
    0.3272    2.2502
    0.3368    2.3200
    0.3464    2.3915
    0.3560    2.4648
    0.3657    2.5397
    0.3753    2.6161
    0.3849    2.6939
    0.3945    2.7728
    0.4041    2.8528
    0.4138    2.9336
    0.4234    3.0149
    0.4330    3.0965
    0.4426    3.1781
    0.4523    3.2354
    0.4619    3.2886
    0.4715    3.3396
    0.4811    3.3881
    0.4907    3.4337
    0.5004    3.4761
    0.5100    3.5149
    0.5196    3.5497
    0.5292    3.5801
    0.5389    3.6058
    0.5485    3.6263
    0.5581    3.6414
    0.5677    3.6506
    0.5774    3.6537
    0.5829    3.6537
    0.5885    3.6539
    0.5940    3.6541
    0.5996    3.6545
    0.6051    3.6550
    0.6107    3.6557
    0.6162    3.6566
    0.6218    3.6577
    0.6274    3.6248
    0.6329    3.5761
    0.6385    3.5221
    0.6440    3.4654
    0.6496    3.4074
    0.6551    3.3490
    0.6607    3.2909
    0.6662    3.2334
    0.6718    3.1769
    0.6774    3.1214
    0.6829    3.0673
    0.6885    3.0146
    0.6940    2.9634
    0.6996    2.9139
    0.7051    2.8662
    0.7107    2.8202
    0.7162    2.7761
    0.7218    2.7338
    0.7274    2.6935
    0.7329    2.6550
    0.7385    2.6185
    0.7440    2.5838
    0.7496    2.5511
    0.7551    2.5202
    0.7607    2.4911
    0.7662    2.4638
    0.7718    2.4382
    0.7774    2.4144
    0.7829    2.3921
    0.7885    2.3714
    0.7940    2.3522
    0.7996    2.3345
    0.8051    2.3182
    0.8107    2.3032
    0.8162    2.2894
    0.8218    2.2769
    0.8274    2.2655
    0.8329    2.2552
    0.8385    2.2460
    0.8440    2.2377
    0.8496    2.2304
    0.8551    2.2239
    0.8607    2.2183
    0.8662    2.2135
    0.8718    2.2093
    0.8774    2.2059
    0.8829    2.2031
    0.8885    2.2009
    0.8940    2.1993
    0.8996    2.1981
    0.9051    2.1975
    0.9107    2.1973
    0.9218    2.1980
    0.9329    2.2002
    0.9440    2.2034
    0.9551    2.2074
    0.9662    2.2119
    0.9774    2.2166
    0.9885    2.2209
    0.9996    2.2243
    1.0107    2.2264
    1.0218    2.2263
    1.0329    2.2234
    1.0440    2.2168
    1.0551    2.2058
    1.0662    2.1896
    1.0774    2.1673
    1.0885    2.1385
    1.0996    2.1027
    1.1107    2.0596
    1.1218    2.0093
    1.1329    1.9521
    1.1440    1.8885
    1.1551    1.8194
    1.1662    1.7456
    1.1774    1.6683
    1.1885    1.5887
    1.1996    1.5079
    1.2107    1.4272
    1.2218    1.3478
    1.2329    1.2859
    1.2440    1.3108
    1.2551    1.3344
    1.2662    1.3560
    1.2774    1.3749
    1.2885    1.3905
    1.2996    1.4018
    1.3107    1.4084
    1.3218    1.4095
    1.3329    1.4049
    1.3440    1.3944
    1.3551    1.3784
    1.3662    1.3575
    1.3774    1.3326
    1.3885    1.3046
    1.3996    1.2745
    1.4107    1.2434
    1.4218    1.2124
    1.4329    1.1823
    1.4440    1.1541
    1.4551    1.1285
    1.4662    1.1212
    1.4774    1.1357
    1.4885    1.1424
    1.4996    1.1409
    1.5107    1.1316
    1.5218    1.1151
    1.5329    1.0922
    1.5440    1.0641
    1.5551    1.0327
    1.5662    1.0021
    1.5774    0.9864
 
    0.0000    1.1196
    0.0096    1.1201
    0.0192    1.1217
    0.0289    1.1246
    0.0385    1.1295
    0.0481    1.1376
    0.0577    1.1495
    0.0674    1.1637
    0.0770    1.1785
    0.0866    1.1936
    0.0962    1.2105
    0.1058    1.2306
    0.1155    1.2551
    0.1251    1.2842
    0.1347    1.3178
    0.1443    1.3554
    0.1540    1.3967
    0.1636    1.4412
    0.1732    1.4886
    0.1828    1.5384
    0.1925    1.5903
    0.2021    1.6441
    0.2117    1.6996
    0.2213    1.7564
    0.2309    1.8146
    0.2406    1.8739
    0.2502    1.9342
    0.2598    1.9954
    0.2694    2.0573
    0.2791    2.1198
    0.2887    2.1829
    0.2983    2.2464
    0.3079    2.3103
    0.3175    2.3744
    0.3272    2.4386
    0.3368    2.5029
    0.3464    2.5672
    0.3560    2.6312
    0.3657    2.6950
    0.3753    2.7584
    0.3849    2.8213
    0.3945    2.8836
    0.4041    2.9451
    0.4138    3.0057
    0.4234    3.0652
    0.4330    3.1235
    0.4426    3.1803
    0.4523    3.2595
    0.4619    3.3402
    0.4715    3.4201
    0.4811    3.4987
    0.4907    3.5757
    0.5004    3.6508
    0.5100    3.6991
    0.5196    3.7122
    0.5292    3.7228
    0.5389    3.7311
    0.5485    3.7372
    0.5581    3.7413
    0.5677    3.7437
    0.5774    3.7444
    0.5829    3.7438
    0.5885    3.7420
    0.5940    3.7386
    0.5996    3.7334
    0.6051    3.7254
    0.6107    3.7132
    0.6162    3.6941
    0.6218    3.6650
    0.6274    3.6590
    0.6329    3.6606
    0.6385    3.6625
    0.6440    3.6646
    0.6496    3.6670
    0.6551    3.6696
    0.6607    3.6724
    0.6662    3.6754
    0.6718    3.6785
    0.6774    3.6818
    0.6829    3.6851
    0.6885    3.6883
    0.6940    3.6915
    0.6996    3.6910
    0.7051    3.6839
    0.7107    3.6767
    0.7162    3.6694
    0.7218    3.6619
    0.7274    3.6543
    0.7329    3.6466
    0.7385    3.6387
    0.7440    3.6306
    0.7496    3.6224
    0.7551    3.6141
    0.7607    3.6056
    0.7662    3.5969
    0.7718    3.5882
    0.7774    3.5793
    0.7829    3.5703
    0.7885    3.5613
    0.7940    3.5523
    0.7996    3.5433
    0.8051    3.5343
    0.8107    3.5255
    0.8162    3.5168
    0.8218    3.5083
    0.8274    3.5002
    0.8329    3.4924
    0.8385    3.4851
    0.8440    3.4783
    0.8496    3.4722
    0.8551    3.4667
    0.8607    3.4621
    0.8662    3.4584
    0.8718    3.4556
    0.8774    3.4538
    0.8829    3.4532
    0.8885    3.4538
    0.8940    3.4557
    0.8996    3.4588
    0.9051    3.4633
    0.9107    3.4691
    0.9218    3.4576
    0.9329    3.4493
    0.9440    3.4438
    0.9551    3.4409
    0.9662    3.4398
    0.9774    3.4395
    0.9885    3.4388
    0.9996    3.4364
    1.0107    3.4311
    1.0218    3.4218
    1.0329    3.4077
    1.0440    3.3882
    1.0551    3.3630
    1.0662    3.3322
    1.0774    3.2958
    1.0885    3.2545
    1.0996    3.2085
    1.1107    3.1584
    1.1218    3.1048
    1.1329    3.0482
    1.1440    2.9891
    1.1551    2.9280
    1.1662    2.8653
    1.1774    2.8015
    1.1885    2.7368
    1.1996    2.6718
    1.2107    2.6066
    1.2218    2.5415
    1.2329    2.4769
    1.2440    2.4130
    1.2551    2.3500
    1.2662    2.2881
    1.2774    2.2273
    1.2885    2.1679
    1.2996    2.1097
    1.3107    2.0526
    1.3218    1.9962
    1.3329    1.9403
    1.3440    1.8842
    1.3551    1.8275
    1.3662    1.7700
    1.3774    1.7118
    1.3885    1.6530
    1.3996    1.5943
    1.4107    1.5362
    1.4218    1.4794
    1.4329    1.4247
    1.4440    1.3728
    1.4551    1.3244
    1.4662    1.2801
    1.4774    1.2408
    1.4885    1.2070
    1.4996    1.1796
    1.5107    1.1585
    1.5218    1.1433
    1.5329    1.1331
    1.5440    1.1264
    1.5551    1.1224
    1.5662    1.1203
    1.5774    1.1196
 
    0.0000    2.8585
    0.0096    2.8546
    0.0192    2.8427
    0.0289    2.8237
    0.0385    2.7987
    0.0481    2.7693
    0.0577    2.7370
    0.0674    2.7034
    0.0770    2.6701
    0.0866    2.6385
    0.0962    2.6098
    0.1058    2.5851
    0.1155    2.5649
    0.1251    2.5497
    0.1347    2.5398
    0.1443    2.5350
    0.1540    2.5353
    0.1636    2.5403
    0.1732    2.5497
    0.1828    2.5632
    0.1925    2.5804
    0.2021    2.6010
    0.2117    2.6247
    0.2213    2.6512
    0.2309    2.6802
    0.2406    2.7116
    0.2502    2.7450
    0.2598    2.7802
    0.2694    2.8172
    0.2791    2.8556
    0.2887    2.8952
    0.2983    2.9359
    0.3079    2.9776
    0.3175    3.0199
    0.3272    3.0626
    0.3368    3.1057
    0.3464    3.1488
    0.3560    3.1919
    0.3657    3.2345
    0.3753    3.2767
    0.3849    3.3180
    0.3945    3.3584
    0.4041    3.3975
    0.4138    3.4353
    0.4234    3.4714
    0.4330    3.5057
    0.4426    3.5380
    0.4523    3.5682
    0.4619    3.5962
    0.4715    3.6217
    0.4811    3.6449
    0.4907    3.6655
    0.5004    3.6835
    0.5100    3.7235
    0.5196    3.7935
    0.5292    3.8602
    0.5389    3.9231
    0.5485    3.9812
    0.5581    4.0324
    0.5677    4.0720
    0.5774    4.0884
    0.5829    4.0812
    0.5885    4.0606
    0.5940    4.0290
    0.5996    3.9895
    0.6051    3.9456
    0.6107    3.9007
    0.6162    3.8591
    0.6218    3.8250
    0.6274    3.8003
    0.6329    3.7831
    0.6385    3.7708
    0.6440    3.7611
    0.6496    3.7528
    0.6551    3.7454
    0.6607    3.7384
    0.6662    3.7316
    0.6718    3.7249
    0.6774    3.7182
    0.6829    3.7115
    0.6885    3.7047
    0.6940    3.6979
    0.6996    3.6946
    0.7051    3.6975
    0.7107    3.7001
    0.7162    3.7024
    0.7218    3.7042
    0.7274    3.7056
    0.7329    3.7066
    0.7385    3.7069
    0.7440    3.7066
    0.7496    3.7057
    0.7551    3.7041
    0.7607    3.7018
    0.7662    3.6987
    0.7718    3.6949
    0.7774    3.6903
    0.7829    3.6850
    0.7885    3.6789
    0.7940    3.6721
    0.7996    3.6646
    0.8051    3.6565
    0.8107    3.6478
    0.8162    3.6385
    0.8218    3.6287
    0.8274    3.6185
    0.8329    3.6080
    0.8385    3.5971
    0.8440    3.5861
    0.8496    3.5750
    0.8551    3.5638
    0.8607    3.5527
    0.8662    3.5417
    0.8718    3.5309
    0.8774    3.5205
    0.8829    3.5105
    0.8885    3.5010
    0.8940    3.4920
    0.8996    3.4837
    0.9051    3.4761
    0.9107    3.4692
    0.9218    3.4849
    0.9329    3.5062
    0.9440    3.5325
    0.9551    3.5633
    0.9662    3.5977
    0.9774    3.6349
    0.9885    3.6737
    0.9996    3.7128
    1.0107    3.7512
    1.0218    3.7877
    1.0329    3.8215
    1.0440    3.8517
    1.0551    3.8780
    1.0662    3.9003
    1.0774    3.9187
    1.0885    3.9336
    1.0996    3.9453
    1.1107    3.9543
    1.1218    3.9608
    1.1329    3.9646
    1.1440    3.9650
    1.1551    3.9605
    1.1662    3.9490
    1.1774    3.9279
    1.1885    3.8954
    1.1996    3.8511
    1.2107    3.7967
    1.2218    3.7346
    1.2329    3.6348
    1.2440    3.5252
    1.2551    3.4180
    1.2662    3.3142
    1.2774    3.2148
    1.2885    3.1208
    1.2996    3.0335
    1.3107    2.9539
    1.3218    2.8833
    1.3329    2.8227
    1.3440    2.7728
    1.3551    2.7340
    1.3662    2.7061
    1.3774    2.6884
    1.3885    2.6798
    1.3996    2.6789
    1.4107    2.6776
    1.4218    2.6490
    1.4329    2.6280
    1.4440    2.6152
    1.4551    2.6113
    1.4662    2.6163
    1.4774    2.6302
    1.4885    2.6520
    1.4996    2.6804
    1.5107    2.7133
    1.5218    2.7484
    1.5329    2.7826
    1.5440    2.8133
    1.5551    2.8376
    1.5662    2.8533
    1.5774    2.8585
 
    0.0000    2.8587
    0.0096    2.8578
    0.0192    2.8556
    0.0289    2.8521
    0.0385    2.8475
    0.0481    2.8421
    0.0577    2.8360
    0.0674    2.8298
    0.0770    2.8238
    0.0866    2.8184
    0.0962    2.8140
    0.1058    2.8110
    0.1155    2.8096
    0.1251    2.8105
    0.1347    2.8138
    0.1443    2.8200
    0.1540    2.8292
    0.1636    2.8418
    0.1732    2.8580
    0.1828    2.8781
    0.1925    2.9021
    0.2021    2.9302
    0.2117    2.9625
    0.2213    2.9991
    0.2309    3.0400
    0.2406    3.0850
    0.2502    3.1342
    0.2598    3.1875
    0.2694    3.2446
    0.2791    3.3053
    0.2887    3.3696
    0.2983    3.4370
    0.3079    3.5074
    0.3175    3.5805
    0.3272    3.6558
    0.3368    3.7330
    0.3464    3.8117
    0.3560    3.8914
    0.3657    3.9714
    0.3753    4.0511
    0.3849    4.1296
    0.3945    4.2055
    0.4041    4.2772
    0.4138    4.3426
    0.4234    4.3987
    0.4330    4.4431
    0.4426    4.4741
    0.4523    4.4922
    0.4619    4.4995
    0.4715    4.4983
    0.4811    4.4905
    0.4907    4.4775
    0.5004    4.4600
    0.5100    4.4386
    0.5196    4.4137
    0.5292    4.3856
    0.5389    4.3548
    0.5485    4.3220
    0.5581    4.2889
    0.5677    4.2603
    0.5774    4.2476
    0.5829    4.2484
    0.5885    4.2511
    0.5940    4.2555
    0.5996    4.2616
    0.6051    4.2694
    0.6107    4.2787
    0.6162    4.2896
    0.6218    4.3019
    0.6274    4.3155
    0.6329    4.3303
    0.6385    4.3464
    0.6440    4.3634
    0.6496    4.3815
    0.6551    4.4004
    0.6607    4.4201
    0.6662    4.4405
    0.6718    4.4616
    0.6774    4.4832
    0.6829    4.5052
    0.6885    4.5277
    0.6940    4.5505
    0.6996    4.5736
    0.7051    4.5969
    0.7107    4.6203
    0.7162    4.6438
    0.7218    4.6673
    0.7274    4.6908
    0.7329    4.7141
    0.7385    4.7373
    0.7440    4.7602
    0.7496    4.7829
    0.7551    4.8051
    0.7607    4.8270
    0.7662    4.8484
    0.7718    4.8692
    0.7774    4.8895
    0.7829    4.9090
    0.7885    4.9279
    0.7940    4.9461
    0.7996    4.9634
    0.8051    4.9799
    0.8107    4.9955
    0.8162    5.0102
    0.8218    5.0239
    0.8274    5.0367
    0.8329    5.0484
    0.8385    5.0592
    0.8440    5.0689
    0.8496    5.0775
    0.8551    5.0852
    0.8607    5.0918
    0.8662    5.0974
    0.8718    5.1020
    0.8774    5.1024
    0.8829    5.1028
    0.8885    5.1036
    0.8940    5.1047
    0.8996    5.1060
    0.9051    5.1075
    0.9107    5.1092
    0.9218    5.1046
    0.9329    5.0979
    0.9440    5.0896
    0.9551    5.0803
    0.9662    5.0704
    0.9774    5.0603
    0.9885    5.0501
    0.9996    5.0398
    1.0107    5.0290
    1.0218    5.0170
    1.0329    5.0026
    1.0440    4.9845
    1.0551    4.9613
    1.0662    4.9220
    1.0774    4.8731
    1.0885    4.8199
    1.0996    4.7629
    1.1107    4.7033
    1.1218    4.6421
    1.1329    4.5745
    1.1440    4.4860
    1.1551    4.3912
    1.1662    4.2910
    1.1774    4.1865
    1.1885    4.0788
    1.1996    3.9688
    1.2107    3.8575
    1.2218    3.7459
    1.2329    3.6673
    1.2440    3.5966
    1.2551    3.5241
    1.2662    3.4507
    1.2774    3.3774
    1.2885    3.3047
    1.2996    3.2332
    1.3107    3.1633
    1.3218    3.0955
    1.3329    3.0301
    1.3440    2.9676
    1.3551    2.9083
    1.3662    2.8527
    1.3774    2.8012
    1.3885    2.7545
    1.3996    2.7130
    1.4107    2.6843
    1.4218    2.6946
    1.4329    2.7085
    1.4440    2.7246
    1.4551    2.7421
    1.4662    2.7599
    1.4774    2.7773
    1.4885    2.7937
    1.4996    2.8087
    1.5107    2.8220
    1.5218    2.8332
    1.5329    2.8424
    1.5440    2.8495
    1.5551    2.8546
    1.5662    2.8575
    1.5774    2.8587
 
    0.0000    4.2081
    0.0096    4.2088
    0.0192    4.2109
    0.0289    4.2142
    0.0385    4.2187
    0.0481    4.2243
    0.0577    4.2310
    0.0674    4.2390
    0.0770    4.2483
    0.0866    4.2591
    0.0962    4.2717
    0.1058    4.2863
    0.1155    4.3031
    0.1251    4.3220
    0.1347    4.3434
    0.1443    4.3670
    0.1540    4.3928
    0.1636    4.4208
    0.1732    4.4507
    0.1828    4.4824
    0.1925    4.5155
    0.2021    4.5498
    0.2117    4.5850
    0.2213    4.6208
    0.2309    4.6568
    0.2406    4.6796
    0.2502    4.6933
    0.2598    4.7056
    0.2694    4.7166
    0.2791    4.7264
    0.2887    4.7348
    0.2983    4.7421
    0.3079    4.7482
    0.3175    4.7533
    0.3272    4.7574
    0.3368    4.7607
    0.3464    4.7634
    0.3560    4.7656
    0.3657    4.7676
    0.3753    4.7699
    0.3849    4.7731
    0.3945    4.7779
    0.4041    4.7856
    0.4138    4.7982
    0.4234    4.8178
    0.4330    4.8467
    0.4426    4.8858
    0.4523    4.9342
    0.4619    4.9689
    0.4715    4.9540
    0.4811    4.9387
    0.4907    4.9234
    0.5004    4.9085
    0.5100    4.8944
    0.5196    4.8815
    0.5292    4.8701
    0.5389    4.8605
    0.5485    4.8529
    0.5581    4.8474
    0.5677    4.8440
    0.5774    4.8429
    0.5829    4.8501
    0.5885    4.8707
    0.5940    4.9023
    0.5996    4.9416
    0.6051    4.9855
    0.6107    5.0308
    0.6162    5.0751
    0.6218    5.1159
    0.6274    5.1518
    0.6329    5.1818
    0.6385    5.2059
    0.6440    5.2247
    0.6496    5.2389
    0.6551    5.2494
    0.6607    5.2570
    0.6662    5.2622
    0.6718    5.2654
    0.6774    5.2670
    0.6829    5.2673
    0.6885    5.2663
    0.6940    5.2644
    0.6996    5.2615
    0.7051    5.2578
    0.7107    5.2534
    0.7162    5.2484
    0.7218    5.2427
    0.7274    5.2366
    0.7329    5.2301
    0.7385    5.2232
    0.7440    5.2161
    0.7496    5.2087
    0.7551    5.2012
    0.7607    5.1936
    0.7662    5.1860
    0.7718    5.1784
    0.7774    5.1710
    0.7829    5.1637
    0.7885    5.1567
    0.7940    5.1500
    0.7996    5.1436
    0.8051    5.1375
    0.8107    5.1319
    0.8162    5.1268
    0.8218    5.1221
    0.8274    5.1179
    0.8329    5.1142
    0.8385    5.1110
    0.8440    5.1083
    0.8496    5.1062
    0.8551    5.1045
    0.8607    5.1033
    0.8662    5.1026
    0.8718    5.1023
    0.8774    5.1056
    0.8829    5.1083
    0.8885    5.1102
    0.8940    5.1111
    0.8996    5.1112
    0.9051    5.1106
    0.9107    5.1092
    0.9218    5.1127
    0.9329    5.1159
    0.9440    5.1184
    0.9551    5.1197
    0.9662    5.1189
    0.9774    5.1155
    0.9885    5.1088
    0.9996    5.0981
    1.0107    5.0827
    1.0218    5.0621
    1.0329    5.0358
    1.0440    5.0037
    1.0551    4.9656
    1.0662    4.9316
    1.0774    4.8942
    1.0885    4.8481
    1.0996    4.7930
    1.1107    4.7287
    1.1218    4.6557
    1.1329    4.5808
    1.1440    4.5209
    1.1551    4.4647
    1.1662    4.4149
    1.1774    4.3744
    1.1885    4.3453
    1.1996    4.3281
    1.2107    4.3211
    1.2218    4.3220
    1.2329    4.3283
    1.2440    4.3379
    1.2551    4.3495
    1.2662    4.3620
    1.2774    4.3745
    1.2885    4.3864
    1.2996    4.3972
    1.3107    4.4067
    1.3218    4.4145
    1.3329    4.4204
    1.3440    4.4243
    1.3551    4.4261
    1.3662    4.4258
    1.3774    4.4234
    1.3885    4.4189
    1.3996    4.4124
    1.4107    4.4040
    1.4218    4.3938
    1.4329    4.3820
    1.4440    4.3688
    1.4551    4.3543
    1.4662    4.3388
    1.4774    4.3224
    1.4885    4.2941
    1.4996    4.2700
    1.5107    4.2508
    1.5218    4.2360
    1.5329    4.2250
    1.5440    4.2171
    1.5551    4.2120
    1.5662    4.2090
    1.5774    4.2081
 
    0.0000    4.2082
    0.0096    4.2099
    0.0192    4.2149
    0.0289    4.2232
    0.0385    4.2345
    0.0481    4.2486
    0.0577    4.2652
    0.0674    4.2841
    0.0770    4.3048
    0.0866    4.3271
    0.0962    4.3506
    0.1058    4.3750
    0.1155    4.3999
    0.1251    4.4252
    0.1347    4.4505
    0.1443    4.4756
    0.1540    4.5003
    0.1636    4.5243
    0.1732    4.5476
    0.1828    4.5700
    0.1925    4.5913
    0.2021    4.6115
    0.2117    4.6305
    0.2213    4.6482
    0.2309    4.6646
    0.2406    4.6927
    0.2502    4.7281
    0.2598    4.7629
    0.2694    4.7965
    0.2791    4.8288
    0.2887    4.8594
    0.2983    4.8882
    0.3079    4.9147
    0.3175    4.9388
    0.3272    4.9604
    0.3368    4.9792
    0.3464    4.9951
    0.3560    5.0080
    0.3657    5.0179
    0.3753    5.0248
    0.3849    5.0286
    0.3945    5.0296
    0.4041    5.0277
    0.4138    5.0231
    0.4234    5.0161
    0.4330    5.0069
    0.4426    4.9957
    0.4523    4.9829
    0.4619    4.9891
    0.4715    5.0478
    0.4811    5.1075
    0.4907    5.1663
    0.5004    5.2226
    0.5100    5.2752
    0.5196    5.3230
    0.5292    5.3651
    0.5389    5.4007
    0.5485    5.4292
    0.5581    5.4500
    0.5677    5.4626
    0.5774    5.4669
    0.5829    5.4680
    0.5885    5.4717
    0.5940    5.4781
    0.5996    5.4878
    0.6051    5.5013
    0.6107    5.5196
    0.6162    5.5439
    0.6218    5.5751
    0.6274    5.6141
    0.6329    5.6611
    0.6385    5.7156
    0.6440    5.7766
    0.6496    5.8429
    0.6551    5.9134
    0.6607    5.9871
    0.6662    6.0633
    0.6718    6.1414
    0.6774    6.2207
    0.6829    6.3008
    0.6885    6.3816
    0.6940    6.4625
    0.6996    6.5434
    0.7051    6.6241
    0.7107    6.7043
    0.7162    6.7837
    0.7218    6.8623
    0.7274    6.9399
    0.7329    7.0161
    0.7385    7.0910
    0.7440    7.1643
    0.7496    7.2359
    0.7551    7.3057
    0.7607    7.3735
    0.7662    7.3836
    0.7718    7.3787
    0.7774    7.3750
    0.7829    7.3724
    0.7885    7.3709
    0.7940    7.3703
    0.7996    7.3708
    0.8051    7.3721
    0.8107    7.3742
    0.8162    7.3771
    0.8218    7.3806
    0.8274    7.3846
    0.8329    7.3890
    0.8385    7.3938
    0.8440    7.3987
    0.8496    7.4038
    0.8551    7.4088
    0.8607    7.4136
    0.8662    7.4183
    0.8718    7.4226
    0.8774    7.4266
    0.8829    7.4300
    0.8885    7.4330
    0.8940    7.4353
    0.8996    7.4370
    0.9051    7.4381
    0.9107    7.4384
    0.9218    7.4370
    0.9329    7.4327
    0.9440    7.4257
    0.9551    7.4162
    0.9662    7.4046
    0.9774    7.3913
    0.9885    7.3771
    0.9996    7.3627
    1.0107    7.3491
    1.0218    7.3373
    1.0329    7.3282
    1.0440    7.3227
    1.0551    7.3214
    1.0662    7.3241
    1.0774    7.3295
    1.0885    7.3336
    1.0996    7.3263
    1.1107    7.2887
    1.1218    7.2132
    1.1329    7.1149
    1.1440    7.0071
    1.1551    6.8955
    1.1662    6.7824
    1.1774    6.6690
    1.1885    6.5557
    1.1996    6.4430
    1.2107    6.3312
    1.2218    6.2202
    1.2329    6.1103
    1.2440    6.0016
    1.2551    5.8942
    1.2662    5.7882
    1.2774    5.6837
    1.2885    5.5808
    1.2996    5.4797
    1.3107    5.3806
    1.3218    5.2836
    1.3329    5.1891
    1.3440    5.0972
    1.3551    5.0083
    1.3662    4.9226
    1.3774    4.8407
    1.3885    4.7628
    1.3996    4.6893
    1.4107    4.6205
    1.4218    4.5569
    1.4329    4.4987
    1.4440    4.4461
    1.4551    4.3994
    1.4662    4.3585
    1.4774    4.3235
    1.4885    4.3055
    1.4996    4.2884
    1.5107    4.2715
    1.5218    4.2552
    1.5329    4.2401
    1.5440    4.2271
    1.5551    4.2170
    1.5662    4.2105
    1.5774    4.2082
 
    0.0000    5.2694
    0.0096    5.2710
    0.0192    5.2757
    0.0289    5.2835
    0.0385    5.2944
    0.0481    5.3085
    0.0577    5.3256
    0.0674    5.3457
    0.0770    5.3689
    0.0866    5.3951
    0.0962    5.4242
    0.1058    5.4563
    0.1155    5.4914
    0.1251    5.5293
    0.1347    5.5701
    0.1443    5.6137
    0.1540    5.6600
    0.1636    5.7090
    0.1732    5.7607
    0.1828    5.8148
    0.1925    5.8714
    0.2021    5.9303
    0.2117    5.9914
    0.2213    6.0546
    0.2309    6.1196
    0.2406    6.1863
    0.2502    6.2545
    0.2598    6.3241
    0.2694    6.3948
    0.2791    6.4664
    0.2887    6.5388
    0.2983    6.6118
    0.3079    6.6851
    0.3175    6.7584
    0.3272    6.8316
    0.3368    6.9039
    0.3464    6.9745
    0.3560    7.0420
    0.3657    7.1045
    0.3753    7.1599
    0.3849    7.2068
    0.3945    7.2452
    0.4041    7.2767
    0.4138    7.3035
    0.4234    7.3274
    0.4330    7.3499
    0.4426    7.3723
    0.4523    7.3952
    0.4619    7.4191
    0.4715    7.4443
    0.4811    7.4708
    0.4907    7.4985
    0.5004    7.5270
    0.5100    7.5559
    0.5196    7.5844
    0.5292    7.6116
    0.5389    7.6366
    0.5485    7.6580
    0.5581    7.6747
    0.5677    7.6854
    0.5774    7.6890
    0.5829    7.6894
    0.5885    7.6905
    0.5940    7.6924
    0.5996    7.6951
    0.6051    7.6986
    0.6107    7.7029
    0.6162    7.7080
    0.6218    7.7141
    0.6274    7.7210
    0.6329    7.7289
    0.6385    7.7213
    0.6440    7.7033
    0.6496    7.6850
    0.6551    7.6664
    0.6607    7.6478
    0.6662    7.6292
    0.6718    7.6106
    0.6774    7.5923
    0.6829    7.5741
    0.6885    7.5563
    0.6940    7.5390
    0.6996    7.5221
    0.7051    7.5059
    0.7107    7.4903
    0.7162    7.4753
    0.7218    7.4612
    0.7274    7.4480
    0.7329    7.4357
    0.7385    7.4243
    0.7440    7.4140
    0.7496    7.4047
    0.7551    7.3966
    0.7607    7.3895
    0.7662    7.4394
    0.7718    7.5033
    0.7774    7.5652
    0.7829    7.6251
    0.7885    7.6831
    0.7940    7.7392
    0.7996    7.7935
    0.8051    7.8461
    0.8107    7.8971
    0.8162    7.9467
    0.8218    7.9948
    0.8274    8.0416
    0.8329    8.0872
    0.8385    8.1316
    0.8440    8.1750
    0.8496    8.2172
    0.8551    8.2584
    0.8607    8.2985
    0.8662    8.3376
    0.8718    8.3756
    0.8774    8.4125
    0.8829    8.4483
    0.8885    8.4829
    0.8940    8.5162
    0.8996    8.5464
    0.9051    8.5717
    0.9107    8.5964
    0.9218    8.4923
    0.9329    8.3756
    0.9440    8.2560
    0.9551    8.1370
    0.9662    8.0213
    0.9774    7.9115
    0.9885    7.8098
    0.9996    7.7181
    1.0107    7.6382
    1.0218    7.5715
    1.0329    7.5192
    1.0440    7.4818
    1.0551    7.4595
    1.0662    7.4518
    1.0774    7.4578
    1.0885    7.4760
    1.0996    7.5047
    1.1107    7.5418
    1.1218    7.5438
    1.1329    7.5566
    1.1440    7.5783
    1.1551    7.6001
    1.1662    7.6148
    1.1774    7.5760
    1.1885    7.4863
    1.1996    7.3972
    1.2107    7.3087
    1.2218    7.2210
    1.2329    7.1341
    1.2440    7.0483
    1.2551    6.9636
    1.2662    6.8733
    1.2774    6.7641
    1.2885    6.6578
    1.2996    6.5546
    1.3107    6.4550
    1.3218    6.3589
    1.3329    6.2666
    1.3440    6.1783
    1.3551    6.0939
    1.3662    6.0136
    1.3774    5.9373
    1.3885    5.8652
    1.3996    5.7972
    1.4107    5.7334
    1.4218    5.6738
    1.4329    5.6182
    1.4440    5.5668
    1.4551    5.5195
    1.4662    5.4763
    1.4774    5.4372
    1.4885    5.4021
    1.4996    5.3712
    1.5107    5.3443
    1.5218    5.3215
    1.5329    5.3028
    1.5440    5.2882
    1.5551    5.2778
    1.5662    5.2715
    1.5774    5.2694
 
    0.0000    5.2871
    0.0096    5.2920
    0.0192    5.3064
    0.0289    5.3295
    0.0385    5.3603
    0.0481    5.3971
    0.0577    5.4383
    0.0674    5.4821
    0.0770    5.5272
    0.0866    5.5725
    0.0962    5.6177
    0.1058    5.6626
    0.1155    5.7075
    0.1251    5.7527
    0.1347    5.7986
    0.1443    5.8454
    0.1540    5.8934
    0.1636    5.9427
    0.1732    5.9936
    0.1828    6.0460
    0.1925    6.1002
    0.2021    6.1561
    0.2117    6.2138
    0.2213    6.2733
    0.2309    6.3348
    0.2406    6.3981
    0.2502    6.4635
    0.2598    6.5308
    0.2694    6.5999
    0.2791    6.6709
    0.2887    6.7435
    0.2983    6.8173
    0.3079    6.8920
    0.3175    6.9667
    0.3272    7.0406
    0.3368    7.1128
    0.3464    7.1822
    0.3560    7.2486
    0.3657    7.3131
    0.3753    7.3777
    0.3849    7.4449
    0.3945    7.5161
    0.4041    7.5909
    0.4138    7.6685
    0.4234    7.7473
    0.4330    7.8258
    0.4426    7.9023
    0.4523    7.9745
    0.4619    8.0397
    0.4715    8.0947
    0.4811    8.1359
    0.4907    8.1182
    0.5004    8.0685
    0.5100    8.0222
    0.5196    7.9799
    0.5292    7.9425
    0.5389    7.9108
    0.5485    7.8853
    0.5581    7.8666
    0.5677    7.8552
    0.5774    7.8514
    0.5829    7.8498
    0.5885    7.8451
    0.5940    7.8376
    0.5996    7.8278
    0.6051    7.8161
    0.6107    7.8027
    0.6162    7.7882
    0.6218    7.7725
    0.6274    7.7561
    0.6329    7.7390
    0.6385    7.7378
    0.6440    7.7478
    0.6496    7.7588
    0.6551    7.7710
    0.6607    7.7844
    0.6662    7.7991
    0.6718    7.8151
    0.6774    7.8324
    0.6829    7.8512
    0.6885    7.8714
    0.6940    7.8932
    0.6996    7.9165
    0.7051    7.9415
    0.7107    7.9682
    0.7162    7.9966
    0.7218    8.0268
    0.7274    8.0587
    0.7329    8.0924
    0.7385    8.1279
    0.7440    8.1652
    0.7496    8.1708
    0.7551    8.1745
    0.7607    8.1785
    0.7662    8.1828
    0.7718    8.1876
    0.7774    8.1929
    0.7829    8.1988
    0.7885    8.2053
    0.7940    8.2125
    0.7996    8.2205
    0.8051    8.2293
    0.8107    8.2391
    0.8162    8.2500
    0.8218    8.2618
    0.8274    8.2748
    0.8329    8.2890
    0.8385    8.3044
    0.8440    8.3211
    0.8496    8.3390
    0.8551    8.3581
    0.8607    8.3785
    0.8662    8.4000
    0.8718    8.4227
    0.8774    8.4462
    0.8829    8.4705
    0.8885    8.4955
    0.8940    8.5209
    0.8996    8.5482
    0.9051    8.5784
    0.9107    8.5965
    0.9218    8.6424
    0.9329    8.6802
    0.9440    8.7051
    0.9551    8.7126
    0.9662    8.6993
    0.9774    8.6638
    0.9885    8.6077
    0.9996    8.5340
    1.0107    8.4466
    1.0218    8.3489
    1.0329    8.2441
    1.0440    8.1347
    1.0551    8.0227
    1.0662    7.9102
    1.0774    7.7996
    1.0885    7.6956
    1.0996    7.6081
    1.1107    7.5553
    1.1218    7.5853
    1.1329    7.6329
    1.1440    7.6824
    1.1551    7.7308
    1.1662    7.6660
    1.1774    7.6130
    1.1885    7.5832
    1.1996    7.5193
    1.2107    7.4286
    1.2218    7.3233
    1.2329    7.2117
    1.2440    7.0981
    1.2551    6.9849
    1.2662    6.8801
    1.2774    6.7981
    1.2885    6.7175
    1.2996    6.6386
    1.3107    6.5613
    1.3218    6.4859
    1.3329    6.4125
    1.3440    6.3410
    1.3551    6.2715
    1.3662    6.2042
    1.3774    6.1390
    1.3885    6.0759
    1.3996    6.0149
    1.4107    5.9560
    1.4218    5.8991
    1.4329    5.8439
    1.4440    5.7903
    1.4551    5.7379
    1.4662    5.6861
    1.4774    5.6346
    1.4885    5.5827
    1.4996    5.5306
    1.5107    5.4787
    1.5218    5.4286
    1.5329    5.3824
    1.5440    5.3430
    1.5551    5.3127
    1.5662    5.2936
    1.5774    5.2871
 
    0.0000    5.7475
    0.0096    5.7505
    0.0192    5.7597
    0.0289    5.7754
    0.0385    5.7979
    0.0481    5.8278
    0.0577    5.8658
    0.0674    5.9122
    0.0770    5.9674
    0.0866    6.0311
    0.0962    6.1026
    0.1058    6.1808
    0.1155    6.2642
    0.1251    6.3514
    0.1347    6.4404
    0.1443    6.5287
    0.1540    6.6125
    0.1636    6.6879
    0.1732    6.7549
    0.1828    6.8168
    0.1925    6.8765
    0.2021    6.9354
    0.2117    6.9941
    0.2213    7.0527
    0.2309    7.1110
    0.2406    7.1687
    0.2502    7.2253
    0.2598    7.2803
    0.2694    7.3331
    0.2791    7.3831
    0.2887    7.4299
    0.2983    7.4732
    0.3079    7.5136
    0.3175    7.5519
    0.3272    7.5899
    0.3368    7.6300
    0.3464    7.6749
    0.3560    7.7273
    0.3657    7.7889
    0.3753    7.8604
    0.3849    7.9413
    0.3945    8.0305
    0.4041    8.1267
    0.4138    8.2285
    0.4234    8.3348
    0.4330    8.4448
    0.4426    8.3921
    0.4523    8.3362
    0.4619    8.2802
    0.4715    8.2248
    0.4811    8.1706
    0.4907    8.1607
    0.5004    8.1681
    0.5100    8.1601
    0.5196    8.1407
    0.5292    8.1146
    0.5389    8.0867
    0.5485    8.0607
    0.5581    8.0398
    0.5677    8.0263
    0.5774    8.0216
    0.5829    8.0226
    0.5885    8.0256
    0.5940    8.0302
    0.5996    8.0361
    0.6051    8.0427
    0.6107    8.0499
    0.6162    8.0574
    0.6218    8.0649
    0.6274    8.0723
    0.6329    8.0795
    0.6385    8.0865
    0.6440    8.0932
    0.6496    8.0995
    0.6551    8.1055
    0.6607    8.1112
    0.6662    8.1165
    0.6718    8.1215
    0.6774    8.1261
    0.6829    8.1304
    0.6885    8.1345
    0.6940    8.1383
    0.6996    8.1419
    0.7051    8.1453
    0.7107    8.1486
    0.7162    8.1517
    0.7218    8.1548
    0.7274    8.1578
    0.7329    8.1609
    0.7385    8.1641
    0.7440    8.1674
    0.7496    8.2042
    0.7551    8.2449
    0.7607    8.2871
    0.7662    8.3306
    0.7718    8.3752
    0.7774    8.4208
    0.7829    8.4668
    0.7885    8.5131
    0.7940    8.5592
    0.7996    8.6046
    0.8051    8.6488
    0.8107    8.6912
    0.8162    8.7312
    0.8218    8.7683
    0.8274    8.8017
    0.8329    8.8308
    0.8385    8.8550
    0.8440    8.8736
    0.8496    8.8861
    0.8551    8.8921
    0.8607    8.8913
    0.8662    8.8834
    0.8718    8.8687
    0.8774    8.8472
    0.8829    8.8192
    0.8885    8.7855
    0.8940    8.7464
    0.8996    8.7027
    0.9051    8.6554
    0.9107    8.6153
    0.9218    8.6628
    0.9329    8.7090
    0.9440    8.7471
    0.9551    8.7761
    0.9662    8.7948
    0.9774    8.8022
    0.9885    8.7978
    0.9996    8.7811
    1.0107    8.7522
    1.0218    8.7118
    1.0329    8.6606
    1.0440    8.6000
    1.0551    8.5315
    1.0662    8.4565
    1.0774    8.3765
    1.0885    8.2927
    1.0996    8.2062
    1.1107    8.1178
    1.1218    8.0283
    1.1329    7.9380
    1.1440    7.8475
    1.1551    7.7580
    1.1662    7.7795
    1.1774    7.8223
    1.1885    7.8590
    1.1996    7.8876
    1.2107    7.9062
    1.2218    7.9133
    1.2329    7.9080
    1.2440    7.8900
    1.2551    7.8597
    1.2662    7.8185
    1.2774    7.7677
    1.2885    7.6878
    1.2996    7.5979
    1.3107    7.5062
    1.3218    7.4148
    1.3329    7.3251
    1.3440    7.2378
    1.3551    7.1535
    1.3662    7.0724
    1.3774    6.9947
    1.3885    6.9206
    1.3996    6.8466
    1.4107    6.7421
    1.4218    6.6363
    1.4329    6.5303
    1.4440    6.4251
    1.4551    6.3224
    1.4662    6.2238
    1.4774    6.1313
    1.4885    6.0468
    1.4996    5.9721
    1.5107    5.9085
    1.5218    5.8564
    1.5329    5.8155
    1.5440    5.7849
    1.5551    5.7639
    1.5662    5.7515
    1.5774    5.7475
 
    0.0000    6.2720
    0.0096    6.2738
    0.0192    6.2794
    0.0289    6.2886
    0.0385    6.3014
    0.0481    6.3178
    0.0577    6.3377
    0.0674    6.3610
    0.0770    6.3876
    0.0866    6.4175
    0.0962    6.4506
    0.1058    6.4871
    0.1155    6.5269
    0.1251    6.5704
    0.1347    6.6183
    0.1443    6.6722
    0.1540    6.7348
    0.1636    6.8090
    0.1732    6.8945
    0.1828    6.9870
    0.1925    7.0834
    0.2021    7.1815
    0.2117    7.2804
    0.2213    7.3795
    0.2309    7.4785
    0.2406    7.5770
    0.2502    7.6747
    0.2598    7.7711
    0.2694    7.8649
    0.2791    7.9540
    0.2887    8.0353
    0.2983    8.1057
    0.3079    8.1671
    0.3175    8.2252
    0.3272    8.2849
    0.3368    8.3490
    0.3464    8.4181
    0.3560    8.4923
    0.3657    8.5712
    0.3753    8.6544
    0.3849    8.6988
    0.3945    8.6533
    0.4041    8.6050
    0.4138    8.5543
    0.4234    8.5017
    0.4330    8.4475
    0.4426    8.5573
    0.4523    8.6714
    0.4619    8.7858
    0.4715    8.8984
    0.4811    9.0054
    0.4907    9.0998
    0.5004    9.1727
    0.5100    9.2291
    0.5196    9.2829
    0.5292    9.3368
    0.5389    9.3824
    0.5485    9.4051
    0.5581    9.4070
    0.5677    9.4028
    0.5774    9.4007
    0.5829    9.4011
    0.5885    9.4022
    0.5940    9.4042
    0.5996    9.4069
    0.6051    9.4103
    0.6107    9.4145
    0.6162    9.4195
    0.6218    9.4252
    0.6274    9.4316
    0.6329    9.4388
    0.6385    9.4466
    0.6440    9.4552
    0.6496    9.4644
    0.6551    9.4744
    0.6607    9.4849
    0.6662    9.4962
    0.6718    9.5080
    0.6774    9.5204
    0.6829    9.5334
    0.6885    9.5470
    0.6940    9.5611
    0.6996    9.5758
    0.7051    9.5909
    0.7107    9.6064
    0.7162    9.6225
    0.7218    9.6389
    0.7274    9.6556
    0.7329    9.6728
    0.7385    9.6902
    0.7440    9.7079
    0.7496    9.7258
    0.7551    9.7440
    0.7607    9.7623
    0.7662    9.7808
    0.7718    9.7993
    0.7774    9.8179
    0.7829    9.8364
    0.7885    9.8550
    0.7940    9.8734
    0.7996    9.8918
    0.8051    9.9099
    0.8107    9.9279
    0.8162    9.9455
    0.8218    9.9629
    0.8274    9.9798
    0.8329    9.9964
    0.8385   10.0125
    0.8440   10.0280
    0.8496   10.0429
    0.8551   10.0571
    0.8607   10.0705
    0.8662   10.0831
    0.8718   10.0946
    0.8774   10.1051
    0.8829   10.1143
    0.8885   10.1221
    0.8940   10.1284
    0.8996   10.1330
    0.9051   10.1357
    0.9107   10.1367
    0.9218   10.1333
    0.9329   10.1250
    0.9440   10.1170
    0.9551   10.1161
    0.9662   10.1284
    0.9774   10.1563
    0.9885   10.1964
    0.9996   10.2349
    1.0107   10.2367
    1.0218   10.1616
    1.0329   10.0287
    1.0440    9.8725
    1.0551    9.7083
    1.0662    9.5419
    1.0774    9.3761
    1.0885    9.2121
    1.0996    9.0509
    1.1107    8.8929
    1.1218    8.7389
    1.1329    8.5897
    1.1440    8.4464
    1.1551    8.3111
    1.1662    8.1877
    1.1774    8.0835
    1.1885    8.0086
    1.1996    7.9678
    1.2107    7.9523
    1.2218    7.9479
    1.2329    7.9433
    1.2440    7.9293
    1.2551    7.8977
    1.2662    7.8442
    1.2774    7.7719
    1.2885    7.7089
    1.2996    7.6432
    1.3107    7.5717
    1.3218    7.4950
    1.3329    7.4138
    1.3440    7.3283
    1.3551    7.2388
    1.3662    7.1456
    1.3774    7.0489
    1.3885    6.9491
    1.3996    6.8502
    1.4107    6.7835
    1.4218    6.7205
    1.4329    6.6614
    1.4440    6.6062
    1.4551    6.5548
    1.4662    6.5075
    1.4774    6.4641
    1.4885    6.4249
    1.4996    6.3899
    1.5107    6.3592
    1.5218    6.3329
    1.5329    6.3112
    1.5440    6.2941
    1.5551    6.2819
    1.5662    6.2745
    1.5774    6.2720
 
    0.0000    7.8205
    0.0096    7.8222
    0.0192    7.8273
    0.0289    7.8359
    0.0385    7.8479
    0.0481    7.8632
    0.0577    7.8819
    0.0674    7.9039
    0.0770    7.9290
    0.0866    7.9572
    0.0962    7.9881
    0.1058    8.0215
    0.1155    8.0566
    0.1251    8.0928
    0.1347    8.1286
    0.1443    8.1621
    0.1540    8.1908
    0.1636    8.2125
    0.1732    8.2256
    0.1828    8.2304
    0.1925    8.2287
    0.2021    8.2225
    0.2117    8.2137
    0.2213    8.2042
    0.2309    8.1953
    0.2406    8.1885
    0.2502    8.1854
    0.2598    8.1877
    0.2694    8.1979
    0.2791    8.2193
    0.2887    8.2563
    0.2983    8.3129
    0.3079    8.3878
    0.3175    8.4754
    0.3272    8.5704
    0.3368    8.6693
    0.3464    8.7703
    0.3560    8.8170
    0.3657    8.7809
    0.3753    8.7415
    0.3849    8.7412
    0.3945    8.8309
    0.4041    8.9226
    0.4138    9.0147
    0.4234    9.1046
    0.4330    9.1869
    0.4426    9.2511
    0.4523    9.2839
    0.4619    9.2851
    0.4715    9.2720
    0.4811    9.2632
    0.4907    9.2743
    0.5004    9.3150
    0.5100    9.3744
    0.5196    9.4276
    0.5292    9.4623
    0.5389    9.4847
    0.5485    9.5128
    0.5581    9.5478
    0.5677    9.5751
    0.5774    9.5852
    0.5829    9.5856
    0.5885    9.5868
    0.5940    9.5889
    0.5996    9.5918
    0.6051    9.5955
    0.6107    9.6001
    0.6162    9.6054
    0.6218    9.6116
    0.6274    9.6186
    0.6329    9.6264
    0.6385    9.6350
    0.6440    9.6444
    0.6496    9.6547
    0.6551    9.6657
    0.6607    9.6775
    0.6662    9.6901
    0.6718    9.7035
    0.6774    9.7176
    0.6829    9.7325
    0.6885    9.7482
    0.6940    9.7646
    0.6996    9.7818
    0.7051    9.7997
    0.7107    9.8182
    0.7162    9.8375
    0.7218    9.8575
    0.7274    9.8782
    0.7329    9.8995
    0.7385    9.9215
    0.7440    9.9441
    0.7496    9.9673
    0.7551    9.9910
    0.7607   10.0154
    0.7662   10.0403
    0.7718   10.0657
    0.7774   10.0916
    0.7829   10.1179
    0.7885   10.1447
    0.7940   10.1719
    0.7996   10.1994
    0.8051   10.2274
    0.8107   10.2557
    0.8162   10.2843
    0.8218   10.3132
    0.8274   10.3425
    0.8329   10.3721
    0.8385   10.4021
    0.8440   10.4326
    0.8496   10.4636
    0.8551   10.4953
    0.8607   10.5276
    0.8662   10.5609
    0.8718   10.5951
    0.8774   10.6304
    0.8829   10.6668
    0.8885   10.7042
    0.8940   10.7426
    0.8996   10.7811
    0.9051   10.8153
    0.9107   10.8265
    0.9218   10.8125
    0.9329   10.7671
    0.9440   10.7400
    0.9551   10.7277
    0.9662   10.6901
    0.9774   10.6349
    0.9885   10.5708
    0.9996   10.4989
    1.0107   10.4205
    1.0218   10.3365
    1.0329   10.2479
    1.0440   10.1556
    1.0551   10.0603
    1.0662    9.9628
    1.0774    9.8640
    1.0885    9.7646
    1.0996    9.6654
    1.1107    9.5671
    1.1218    9.4705
    1.1329    9.3763
    1.1440    9.2850
    1.1551    9.1974
    1.1662    9.1142
    1.1774    9.0361
    1.1885    8.9639
    1.1996    8.8438
    1.2107    8.7168
    1.2218    8.5982
    1.2329    8.4911
    1.2440    8.4006
    1.2551    8.3330
    1.2662    8.2914
    1.2774    8.2726
    1.2885    8.2694
    1.2996    8.2757
    1.3107    8.2876
    1.3218    8.3030
    1.3329    8.3206
    1.3440    8.3396
    1.3551    8.3596
    1.3662    8.3800
    1.3774    8.4005
    1.3885    8.3950
    1.3996    8.3448
    1.4107    8.2925
    1.4218    8.2397
    1.4329    8.1876
    1.4440    8.1371
    1.4551    8.0891
    1.4662    8.0441
    1.4774    8.0027
    1.4885    7.9651
    1.4996    7.9316
    1.5107    7.9023
    1.5218    7.8774
    1.5329    7.8570
    1.5440    7.8410
    1.5551    7.8296
    1.5662    7.8227
    1.5774    7.8205
 
    0.0000    8.1096
    0.0096    8.1125
    0.0192    8.1211
    0.0289    8.1354
    0.0385    8.1552
    0.0481    8.1801
    0.0577    8.2096
    0.0674    8.2434
    0.0770    8.2806
    0.0866    8.3203
    0.0962    8.3612
    0.1058    8.4015
    0.1155    8.4389
    0.1251    8.4710
    0.1347    8.4973
    0.1443    8.5201
    0.1540    8.5438
    0.1636    8.5734
    0.1732    8.6121
    0.1828    8.6612
    0.1925    8.7201
    0.2021    8.7873
    0.2117    8.8615
    0.2213    8.9416
    0.2309    8.9793
    0.2406    8.9837
    0.2502    8.9861
    0.2598    8.9861
    0.2694    8.9836
    0.2791    8.9784
    0.2887    8.9701
    0.2983    8.9587
    0.3079    8.9439
    0.3175    8.9257
    0.3272    8.9039
    0.3368    8.8785
    0.3464    8.8495
    0.3560    8.8721
    0.3657    8.9734
    0.3753    9.0732
    0.3849    9.1700
    0.3945    9.2616
    0.4041    9.3455
    0.4138    9.4180
    0.4234    9.4755
    0.4330    9.5178
    0.4426    9.5541
    0.4523    9.6025
    0.4619    9.6725
    0.4715    9.7563
    0.4811    9.8417
    0.4907    9.9164
    0.5004    9.9691
    0.5100   10.0016
    0.5196   10.0338
    0.5292   10.0844
    0.5389   10.1580
    0.5485   10.2477
    0.5581   10.3421
    0.5677   10.4254
    0.5774   10.4645
    0.5829   10.4652
    0.5885   10.4674
    0.5940   10.4710
    0.5996   10.4760
    0.6051   10.4824
    0.6107   10.4903
    0.6162   10.4995
    0.6218   10.5100
    0.6274   10.5219
    0.6329   10.5350
    0.6385   10.5494
    0.6440   10.5650
    0.6496   10.5818
    0.6551   10.5998
    0.6607   10.6188
    0.6662   10.6390
    0.6718   10.6601
    0.6774   10.6823
    0.6829   10.7054
    0.6885   10.7294
    0.6940   10.7544
    0.6996   10.7802
    0.7051   10.8069
    0.7107   10.8344
    0.7162   10.8627
    0.7218   10.8918
    0.7274   10.9216
    0.7329   10.9522
    0.7385   10.9835
    0.7440   11.0155
    0.7496   11.0481
    0.7551   11.0814
    0.7607   11.1154
    0.7662   11.1498
    0.7718   11.1848
    0.7774   11.2202
    0.7829   11.2559
    0.7885   11.2915
    0.7940   11.3267
    0.7996   11.3416
    0.8051   11.3413
    0.8107   11.3260
    0.8162   11.2963
    0.8218   11.2564
    0.8274   11.2108
    0.8329   11.1633
    0.8385   11.1165
    0.8440   11.0721
    0.8496   11.0311
    0.8551   10.9943
    0.8607   10.9622
    0.8662   10.9347
    0.8718   10.9119
    0.8774   10.8932
    0.8829   10.8783
    0.8885   10.8667
    0.8940   10.8577
    0.8996   10.8515
    0.9051   10.8518
    0.9107   10.8764
    0.9218   10.8165
    0.9329   10.7980
    0.9440   10.7715
    0.9551   10.7357
    0.9662   10.7250
    0.9774   10.7244
    0.9885   10.7130
    0.9996   10.6742
    1.0107   10.6310
    1.0218   10.6459
    1.0329   10.7130
    1.0440   10.7796
    1.0551   10.7416
    1.0662   10.6299
    1.0774   10.4910
    1.0885   10.3399
    1.0996   10.1835
    1.1107   10.0254
    1.1218    9.8676
    1.1329    9.7114
    1.1440    9.5576
    1.1551    9.4068
    1.1662    9.2595
    1.1774    9.1161
    1.1885    8.9773
    1.1996    8.8985
    1.2107    8.8408
    1.2218    8.7916
    1.2329    8.7511
    1.2440    8.7190
    1.2551    8.6942
    1.2662    8.6752
    1.2774    8.6599
    1.2885    8.6465
    1.2996    8.6331
    1.3107    8.6183
    1.3218    8.6007
    1.3329    8.5792
    1.3440    8.5530
    1.3551    8.5215
    1.3662    8.4844
    1.3774    8.4420
    1.3885    8.4204
    1.3996    8.4392
    1.4107    8.4557
    1.4218    8.4682
    1.4329    8.4739
    1.4440    8.4691
    1.4551    8.4501
    1.4662    8.4172
    1.4774    8.3750
    1.4885    8.3291
    1.4996    8.2835
    1.5107    8.2407
    1.5218    8.2025
    1.5329    8.1700
    1.5440    8.1440
    1.5551    8.1250
    1.5662    8.1134
    1.5774    8.1096
 
    0.0000    8.7824
    0.0096    8.7817
    0.0192    8.7791
    0.0289    8.7749
    0.0385    8.7692
    0.0481    8.7623
    0.0577    8.7545
    0.0674    8.7463
    0.0770    8.7383
    0.0866    8.7316
    0.0962    8.7275
    0.1058    8.7282
    0.1155    8.7363
    0.1251    8.7551
    0.1347    8.7863
    0.1443    8.8297
    0.1540    8.8831
    0.1636    8.9121
    0.1732    8.9239
    0.1828    8.9354
    0.1925    8.9463
    0.2021    8.9564
    0.2117    8.9654
    0.2213    8.9731
    0.2309    9.0267
    0.2406    9.1161
    0.2502    9.2090
    0.2598    9.3049
    0.2694    9.4032
    0.2791    9.5035
    0.2887    9.6053
    0.2983    9.7080
    0.3079    9.8110
    0.3175    9.9139
    0.3272   10.0158
    0.3368   10.1157
    0.3464   10.2120
    0.3560   10.3018
    0.3657   10.3798
    0.3753   10.4370
    0.3849   10.4621
    0.3945   10.4508
    0.4041   10.4126
    0.4138   10.3643
    0.4234   10.3219
    0.4330   10.2971
    0.4426   10.2946
    0.4523   10.3094
    0.4619   10.3301
    0.4715   10.3438
    0.4811   10.3459
    0.4907   10.3488
    0.5004   10.3756
    0.5100   10.4384
    0.5196   10.5300
    0.5292   10.6382
    0.5389   10.7539
    0.5485   10.7867
    0.5581   10.7369
    0.5677   10.6872
    0.5774   10.6612
    0.5829   10.6616
    0.5885   10.6631
    0.5940   10.6655
    0.5996   10.6688
    0.6051   10.6732
    0.6107   10.6784
    0.6162   10.6847
    0.6218   10.6919
    0.6274   10.7000
    0.6329   10.7091
    0.6385   10.7192
    0.6440   10.7302
    0.6496   10.7422
    0.6551   10.7552
    0.6607   10.7691
    0.6662   10.7839
    0.6718   10.7997
    0.6774   10.8165
    0.6829   10.8341
    0.6885   10.8528
    0.6940   10.8723
    0.6996   10.8928
    0.7051   10.9142
    0.7107   10.9365
    0.7162   10.9597
    0.7218   10.9837
    0.7274   11.0086
    0.7329   11.0343
    0.7385   11.0608
    0.7440   11.0880
    0.7496   11.1158
    0.7551   11.1442
    0.7607   11.1730
    0.7662   11.2020
    0.7718   11.2309
    0.7774   11.2591
    0.7829   11.2860
    0.7885   11.3103
    0.7940   11.3299
    0.7996   11.3609
    0.8051   11.3926
    0.8107   11.4199
    0.8162   11.4398
    0.8218   11.4498
    0.8274   11.4494
    0.8329   11.4394
    0.8385   11.4211
    0.8440   11.3955
    0.8496   11.3636
    0.8551   11.3263
    0.8607   11.2848
    0.8662   11.2399
    0.8718   11.1929
    0.8774   11.1446
    0.8829   11.0959
    0.8885   11.0478
    0.8940   11.0011
    0.8996   10.9564
    0.9051   10.9147
    0.9107   10.8764
    0.9218   10.9595
    0.9329   11.0490
    0.9440   11.1401
    0.9551   11.2308
    0.9662   11.3184
    0.9774   11.2124
    0.9885   11.0639
    0.9996   10.9691
    1.0107   10.9329
    1.0218   10.9227
    1.0329   10.9106
    1.0440   10.8965
    1.0551   10.9560
    1.0662   11.0533
    1.0774   11.1463
    1.0885   11.2241
    1.0996   11.2285
    1.1107   11.1730
    1.1218   11.1097
    1.1329   11.0391
    1.1440   10.9620
    1.1551   10.8794
    1.1662   10.7921
    1.1774   10.7012
    1.1885   10.6072
    1.1996   10.5109
    1.2107   10.4128
    1.2218   10.3134
    1.2329   10.2131
    1.2440   10.1123
    1.2551   10.0114
    1.2662    9.9110
    1.2774    9.8116
    1.2885    9.7136
    1.2996    9.6179
    1.3107    9.5253
    1.3218    9.4367
    1.3329    9.3532
    1.3440    9.2757
    1.3551    9.2054
    1.3662    9.1427
    1.3774    9.0879
    1.3885    9.0408
    1.3996    9.0006
    1.4107    8.9598
    1.4218    8.8870
    1.4329    8.8236
    1.4440    8.7738
    1.4551    8.7412
    1.4662    8.7258
    1.4774    8.7231
    1.4885    8.7278
    1.4996    8.7363
    1.5107    8.7462
    1.5218    8.7560
    1.5329    8.7650
    1.5440    8.7724
    1.5551    8.7780
    1.5662    8.7814
    1.5774    8.7824
 
    0.0000    8.7826
    0.0096    8.7830
    0.0192    8.7846
    0.0289    8.7872
    0.0385    8.7909
    0.0481    8.7955
    0.0577    8.8012
    0.0674    8.8078
    0.0770    8.8153
    0.0866    8.8237
    0.0962    8.8329
    0.1058    8.8429
    0.1155    8.8534
    0.1251    8.8645
    0.1347    8.8761
    0.1443    8.8880
    0.1540    8.9000
    0.1636    8.9442
    0.1732    9.0110
    0.1828    9.0823
    0.1925    9.1570
    0.2021    9.2348
    0.2117    9.3151
    0.2213    9.3977
    0.2309    9.4824
    0.2406    9.5691
    0.2502    9.6577
    0.2598    9.7480
    0.2694    9.8400
    0.2791    9.9335
    0.2887   10.0283
    0.2983   10.1240
    0.3079   10.2202
    0.3175   10.3161
    0.3272   10.4106
    0.3368   10.5021
    0.3464   10.5886
    0.3560   10.6675
    0.3657   10.7367
    0.3753   10.7981
    0.3849   10.8593
    0.3945   10.9290
    0.4041   11.0084
    0.4138   11.0924
    0.4234   11.1658
    0.4330   11.1480
    0.4426   11.0529
    0.4523   10.9583
    0.4619   10.8816
    0.4715   10.8338
    0.4811   10.8195
    0.4907   10.8311
    0.5004   10.8535
    0.5100   10.8725
    0.5196   10.8780
    0.5292   10.8652
    0.5389   10.8357
    0.5485   10.8794
    0.5581   10.9970
    0.5677   11.1003
    0.5774   11.1245
    0.5829   11.1252
    0.5885   11.1273
    0.5940   11.1308
    0.5996   11.1356
    0.6051   11.1417
    0.6107   11.1490
    0.6162   11.1573
    0.6218   11.1661
    0.6274   11.1749
    0.6329   11.1831
    0.6385   11.1908
    0.6440   11.1983
    0.6496   11.2058
    0.6551   11.2136
    0.6607   11.2218
    0.6662   11.2304
    0.6718   11.2394
    0.6774   11.2489
    0.6829   11.2588
    0.6885   11.2691
    0.6940   11.2799
    0.6996   11.2911
    0.7051   11.3027
    0.7107   11.3147
    0.7162   11.3270
    0.7218   11.3398
    0.7274   11.3528
    0.7329   11.3662
    0.7385   11.3799
    0.7440   11.3938
    0.7496   11.4079
    0.7551   11.4221
    0.7607   11.4363
    0.7662   11.4506
    0.7718   11.4647
    0.7774   11.4786
    0.7829   11.4923
    0.7885   11.5056
    0.7940   11.5185
    0.7996   11.5314
    0.8051   11.5450
    0.8107   11.5606
    0.8162   11.5807
    0.8218   11.6068
    0.8274   11.6390
    0.8329   11.6758
    0.8385   11.7159
    0.8440   11.7583
    0.8496   11.8025
    0.8551   11.8481
    0.8607   11.8948
    0.8662   11.9426
    0.8718   11.9914
    0.8774   12.0410
    0.8829   12.0914
    0.8885   12.1425
    0.8940   12.1942
    0.8996   12.2464
    0.9051   12.2984
    0.9107   12.3382
    0.9218   12.1840
    0.9329   11.9828
    0.9440   11.7796
    0.9551   11.5804
    0.9662   11.3893
    0.9774   11.3983
    0.9885   11.4618
    0.9996   11.4952
    1.0107   11.4942
    1.0218   11.4726
    1.0329   11.4442
    1.0440   11.4144
    1.0551   11.3842
    1.0662   11.3524
    1.0774   11.3171
    1.0885   11.2763
    1.0996   11.2824
    1.1107   11.3188
    1.1218   11.3309
    1.1329   11.3166
    1.1440   11.2769
    1.1551   11.2156
    1.1662   11.1383
    1.1774   11.0497
    1.1885   10.9536
    1.1996   10.8526
    1.2107   10.7484
    1.2218   10.6422
    1.2329   10.5350
    1.2440   10.4274
    1.2551   10.3198
    1.2662   10.2126
    1.2774   10.1061
    1.2885   10.0005
    1.2996    9.8961
    1.3107    9.7930
    1.3218    9.6914
    1.3329    9.5914
    1.3440    9.4932
    1.3551    9.3970
    1.3662    9.3031
    1.3774    9.2118
    1.3885    9.1237
    1.3996    9.0393
    1.4107    8.9664
    1.4218    8.9372
    1.4329    8.9122
    1.4440    8.8905
    1.4551    8.8717
    1.4662    8.8552
    1.4774    8.8408
    1.4885    8.8282
    1.4996    8.8173
    1.5107    8.8079
    1.5218    8.8001
    1.5329    8.7937
    1.5440    8.7888
    1.5551    8.7852
    1.5662    8.7831
    1.5774    8.7826
 
    0.0000   10.2227
    0.0096   10.2255
    0.0192   10.2340
    0.0289   10.2482
    0.0385   10.2679
    0.0481   10.2933
    0.0577   10.3242
    0.0674   10.3606
    0.0770   10.4024
    0.0866   10.4495
    0.0962   10.5019
    0.1058   10.5595
    0.1155   10.6220
    0.1251   10.6894
    0.1347   10.7615
    0.1443   10.8379
    0.1540   10.9186
    0.1636   11.0032
    0.1732   11.0913
    0.1828   11.1827
    0.1925   11.2769
    0.2021   11.3734
    0.2117   11.4718
    0.2213   11.5714
    0.2309   11.6716
    0.2406   11.7716
    0.2502   11.8704
    0.2598   11.9669
    0.2694   12.0597
    0.2791   12.1469
    0.2887   12.2262
    0.2983   12.2945
    0.3079   12.3473
    0.3175   12.3100
    0.3272   12.1842
    0.3368   12.0476
    0.3464   11.9147
    0.3560   11.7955
    0.3657   11.6987
    0.3753   11.6312
    0.3849   11.5925
    0.3945   11.5646
    0.4041   11.5112
    0.4138   11.4216
    0.4234   11.3279
    0.4330   11.3236
    0.4426   11.4014
    0.4523   11.4889
    0.4619   11.5747
    0.4715   11.6540
    0.4811   11.7217
    0.4907   11.7678
    0.5004   11.7731
    0.5100   11.7240
    0.5196   11.6385
    0.5292   11.5363
    0.5389   11.4278
    0.5485   11.3209
    0.5581   11.2265
    0.5677   11.1614
    0.5774   11.1649
    0.5829   11.1652
    0.5885   11.1662
    0.5940   11.1678
    0.5996   11.1700
    0.6051   11.1730
    0.6107   11.1769
    0.6162   11.1817
    0.6218   11.1881
    0.6274   11.1965
    0.6329   11.2074
    0.6385   11.2209
    0.6440   11.2365
    0.6496   11.2541
    0.6551   11.2733
    0.6607   11.2940
    0.6662   11.3162
    0.6718   11.3399
    0.6774   11.3649
    0.6829   11.3912
    0.6885   11.4188
    0.6940   11.4476
    0.6996   11.4776
    0.7051   11.5086
    0.7107   11.5406
    0.7162   11.5736
    0.7218   11.6073
    0.7274   11.6417
    0.7329   11.6768
    0.7385   11.7122
    0.7440   11.7479
    0.7496   11.7837
    0.7551   11.8045
    0.7607   11.8153
    0.7662   11.8216
    0.7718   11.8216
    0.7774   11.8136
    0.7829   11.7967
    0.7885   11.7717
    0.7940   11.7419
    0.7996   11.7130
    0.8051   11.6918
    0.8107   11.6839
    0.8162   11.6906
    0.8218   11.7093
    0.8274   11.7367
    0.8329   11.7699
    0.8385   11.8073
    0.8440   11.8476
    0.8496   11.8903
    0.8551   11.9348
    0.8607   11.9809
    0.8662   12.0282
    0.8718   12.0765
    0.8774   12.1255
    0.8829   12.1749
    0.8885   12.2242
    0.8940   12.2723
    0.8996   12.3172
    0.9051   12.3546
    0.9107   12.3759
    0.9218   12.3441
    0.9329   12.2536
    0.9440   12.1499
    0.9551   12.0487
    0.9662   11.9579
    0.9774   11.8837
    0.9885   11.8357
    0.9996   11.8268
    1.0107   11.8599
    1.0218   11.7380
    1.0329   11.6108
    1.0440   11.5277
    1.0551   11.4990
    1.0662   11.5211
    1.0774   11.5836
    1.0885   11.6775
    1.0996   11.7940
    1.1107   11.9239
    1.1218   12.0567
    1.1329   12.1758
    1.1440   12.2616
    1.1551   12.3314
    1.1662   12.4075
    1.1774   12.4936
    1.1885   12.5858
    1.1996   12.6752
    1.2107   12.7453
    1.2218   12.7758
    1.2329   12.7606
    1.2440   12.7099
    1.2551   12.6348
    1.2662   12.5430
    1.2774   12.4396
    1.2885   12.3282
    1.2996   12.2112
    1.3107   12.0907
    1.3218   11.9682
    1.3329   11.8448
    1.3440   11.7218
    1.3551   11.5999
    1.3662   11.4801
    1.3774   11.3631
    1.3885   11.2495
    1.3996   11.1400
    1.4107   11.0350
    1.4218   10.9351
    1.4329   10.8406
    1.4440   10.7520
    1.4551   10.6696
    1.4662   10.5935
    1.4774   10.5242
    1.4885   10.4616
    1.4996   10.4061
    1.5107   10.3578
    1.5218   10.3167
    1.5329   10.2830
    1.5440   10.2566
    1.5551   10.2378
    1.5662   10.2265
    1.5774   10.2227
 
