# Supplementary material for: Nb2C and Nb2CO2 MXenes as Anodes in Li-Ion Batteries: A Comparative Study by First-Principles Calculations
Source: ACS Omega. 2024 Jun 21;9(26):28903–11. doi: 10.1021/acsomega.4c03603 (PMC11223202; doi:10.1021/acsomega.4c03603)
Supplement: Supplementary file 1 — ao4c03603_si_001.zip [file ao4c03603_si_001.zip › Nb2CO2.dat]

    0.0000  -54.7956
    0.0096  -54.7955
    0.0192  -54.7953
    0.0289  -54.7949
    0.0385  -54.7945
    0.0481  -54.7939
    0.0577  -54.7931
    0.0674  -54.7922
    0.0770  -54.7912
    0.0866  -54.7901
    0.0962  -54.7888
    0.1058  -54.7875
    0.1155  -54.7860
    0.1251  -54.7844
    0.1347  -54.7827
    0.1443  -54.7808
    0.1540  -54.7789
    0.1636  -54.7769
    0.1732  -54.7748
    0.1828  -54.7726
    0.1925  -54.7703
    0.2021  -54.7679
    0.2117  -54.7655
    0.2213  -54.7630
    0.2309  -54.7604
    0.2406  -54.7578
    0.2502  -54.7552
    0.2598  -54.7525
    0.2694  -54.7497
    0.2791  -54.7470
    0.2887  -54.7442
    0.2983  -54.7414
    0.3079  -54.7386
    0.3175  -54.7359
    0.3272  -54.7331
    0.3368  -54.7303
    0.3464  -54.7276
    0.3560  -54.7248
    0.3657  -54.7222
    0.3753  -54.7195
    0.3849  -54.7169
    0.3945  -54.7144
    0.4041  -54.7119
    0.4138  -54.7096
    0.4234  -54.7072
    0.4330  -54.7050
    0.4426  -54.7029
    0.4523  -54.7009
    0.4619  -54.6989
    0.4715  -54.6971
    0.4811  -54.6954
    0.4907  -54.6939
    0.5004  -54.6925
    0.5100  -54.6912
    0.5196  -54.6901
    0.5292  -54.6891
    0.5389  -54.6883
    0.5485  -54.6877
    0.5581  -54.6872
    0.5677  -54.6869
    0.5774  -54.6869
    0.5829  -54.6868
    0.5885  -54.6868
    0.5940  -54.6868
    0.5996  -54.6867
    0.6051  -54.6866
    0.6107  -54.6865
    0.6162  -54.6864
    0.6218  -54.6862
    0.6274  -54.6861
    0.6329  -54.6859
    0.6385  -54.6857
    0.6440  -54.6854
    0.6496  -54.6852
    0.6551  -54.6849
    0.6607  -54.6847
    0.6662  -54.6844
    0.6718  -54.6841
    0.6774  -54.6838
    0.6829  -54.6834
    0.6885  -54.6831
    0.6940  -54.6827
    0.6996  -54.6823
    0.7051  -54.6819
    0.7107  -54.6815
    0.7162  -54.6811
    0.7218  -54.6807
    0.7274  -54.6802
    0.7329  -54.6798
    0.7385  -54.6793
    0.7440  -54.6788
    0.7496  -54.6784
    0.7551  -54.6779
    0.7607  -54.6774
    0.7662  -54.6769
    0.7718  -54.6764
    0.7774  -54.6759
    0.7829  -54.6754
    0.7885  -54.6749
    0.7940  -54.6744
    0.7996  -54.6739
    0.8051  -54.6734
    0.8107  -54.6728
    0.8162  -54.6723
    0.8218  -54.6718
    0.8274  -54.6713
    0.8329  -54.6708
    0.8385  -54.6703
    0.8440  -54.6698
    0.8496  -54.6694
    0.8551  -54.6689
    0.8607  -54.6684
    0.8662  -54.6680
    0.8718  -54.6675
    0.8774  -54.6671
    0.8829  -54.6667
    0.8885  -54.6663
    0.8940  -54.6659
    0.8996  -54.6655
    0.9051  -54.6651
    0.9107  -54.6648
    0.9218  -54.6655
    0.9329  -54.6663
    0.9440  -54.6673
    0.9551  -54.6683
    0.9662  -54.6694
    0.9774  -54.6707
    0.9885  -54.6721
    0.9996  -54.6735
    1.0107  -54.6751
    1.0218  -54.6768
    1.0329  -54.6786
    1.0440  -54.6806
    1.0551  -54.6826
    1.0662  -54.6848
    1.0774  -54.6870
    1.0885  -54.6894
    1.0996  -54.6918
    1.1107  -54.6944
    1.1218  -54.6971
    1.1329  -54.6998
    1.1440  -54.7026
    1.1551  -54.7055
    1.1662  -54.7085
    1.1774  -54.7116
    1.1885  -54.7147
    1.1996  -54.7178
    1.2107  -54.7210
    1.2218  -54.7243
    1.2329  -54.7275
    1.2440  -54.7308
    1.2551  -54.7341
    1.2662  -54.7374
    1.2774  -54.7407
    1.2885  -54.7439
    1.2996  -54.7472
    1.3107  -54.7504
    1.3218  -54.7536
    1.3329  -54.7567
    1.3440  -54.7597
    1.3551  -54.7627
    1.3662  -54.7656
    1.3774  -54.7684
    1.3885  -54.7711
    1.3996  -54.7737
    1.4107  -54.7762
    1.4218  -54.7786
    1.4329  -54.7808
    1.4440  -54.7829
    1.4551  -54.7849
    1.4662  -54.7867
    1.4774  -54.7883
    1.4885  -54.7898
    1.4996  -54.7911
    1.5107  -54.7923
    1.5218  -54.7933
    1.5329  -54.7941
    1.5440  -54.7947
    1.5551  -54.7952
    1.5662  -54.7955
    1.5774  -54.7956
 
    0.0000  -54.7274
    0.0096  -54.7274
    0.0192  -54.7272
    0.0289  -54.7270
    0.0385  -54.7267
    0.0481  -54.7262
    0.0577  -54.7257
    0.0674  -54.7251
    0.0770  -54.7244
    0.0866  -54.7236
    0.0962  -54.7227
    0.1058  -54.7218
    0.1155  -54.7207
    0.1251  -54.7196
    0.1347  -54.7185
    0.1443  -54.7172
    0.1540  -54.7159
    0.1636  -54.7145
    0.1732  -54.7131
    0.1828  -54.7116
    0.1925  -54.7101
    0.2021  -54.7085
    0.2117  -54.7069
    0.2213  -54.7052
    0.2309  -54.7036
    0.2406  -54.7019
    0.2502  -54.7002
    0.2598  -54.6984
    0.2694  -54.6967
    0.2791  -54.6950
    0.2887  -54.6932
    0.2983  -54.6915
    0.3079  -54.6898
    0.3175  -54.6882
    0.3272  -54.6865
    0.3368  -54.6849
    0.3464  -54.6833
    0.3560  -54.6818
    0.3657  -54.6803
    0.3753  -54.6788
    0.3849  -54.6774
    0.3945  -54.6761
    0.4041  -54.6749
    0.4138  -54.6737
    0.4234  -54.6725
    0.4330  -54.6715
    0.4426  -54.6705
    0.4523  -54.6696
    0.4619  -54.6687
    0.4715  -54.6680
    0.4811  -54.6673
    0.4907  -54.6667
    0.5004  -54.6661
    0.5100  -54.6657
    0.5196  -54.6653
    0.5292  -54.6650
    0.5389  -54.6647
    0.5485  -54.6645
    0.5581  -54.6644
    0.5677  -54.6643
    0.5774  -54.6643
    0.5829  -54.6643
    0.5885  -54.6642
    0.5940  -54.6642
    0.5996  -54.6642
    0.6051  -54.6642
    0.6107  -54.6641
    0.6162  -54.6641
    0.6218  -54.6641
    0.6274  -54.6640
    0.6329  -54.6639
    0.6385  -54.6639
    0.6440  -54.6638
    0.6496  -54.6637
    0.6551  -54.6637
    0.6607  -54.6636
    0.6662  -54.6635
    0.6718  -54.6634
    0.6774  -54.6633
    0.6829  -54.6633
    0.6885  -54.6632
    0.6940  -54.6631
    0.6996  -54.6630
    0.7051  -54.6629
    0.7107  -54.6628
    0.7162  -54.6627
    0.7218  -54.6626
    0.7274  -54.6625
    0.7329  -54.6624
    0.7385  -54.6623
    0.7440  -54.6623
    0.7496  -54.6622
    0.7551  -54.6621
    0.7607  -54.6620
    0.7662  -54.6620
    0.7718  -54.6619
    0.7774  -54.6619
    0.7829  -54.6618
    0.7885  -54.6618
    0.7940  -54.6618
    0.7996  -54.6618
    0.8051  -54.6618
    0.8107  -54.6618
    0.8162  -54.6618
    0.8218  -54.6619
    0.8274  -54.6619
    0.8329  -54.6620
    0.8385  -54.6621
    0.8440  -54.6622
    0.8496  -54.6623
    0.8551  -54.6624
    0.8607  -54.6625
    0.8662  -54.6627
    0.8718  -54.6629
    0.8774  -54.6631
    0.8829  -54.6633
    0.8885  -54.6636
    0.8940  -54.6638
    0.8996  -54.6641
    0.9051  -54.6644
    0.9107  -54.6648
    0.9218  -54.6641
    0.9329  -54.6635
    0.9440  -54.6630
    0.9551  -54.6626
    0.9662  -54.6622
    0.9774  -54.6620
    0.9885  -54.6618
    0.9996  -54.6618
    1.0107  -54.6618
    1.0218  -54.6619
    1.0329  -54.6622
    1.0440  -54.6625
    1.0551  -54.6630
    1.0662  -54.6635
    1.0774  -54.6642
    1.0885  -54.6649
    1.0996  -54.6658
    1.1107  -54.6668
    1.1218  -54.6679
    1.1329  -54.6690
    1.1440  -54.6703
    1.1551  -54.6716
    1.1662  -54.6731
    1.1774  -54.6746
    1.1885  -54.6762
    1.1996  -54.6779
    1.2107  -54.6796
    1.2218  -54.6814
    1.2329  -54.6833
    1.2440  -54.6852
    1.2551  -54.6871
    1.2662  -54.6891
    1.2774  -54.6911
    1.2885  -54.6931
    1.2996  -54.6951
    1.3107  -54.6971
    1.3218  -54.6991
    1.3329  -54.7011
    1.3440  -54.7031
    1.3551  -54.7050
    1.3662  -54.7069
    1.3774  -54.7088
    1.3885  -54.7106
    1.3996  -54.7124
    1.4107  -54.7141
    1.4218  -54.7157
    1.4329  -54.7172
    1.4440  -54.7186
    1.4551  -54.7200
    1.4662  -54.7212
    1.4774  -54.7224
    1.4885  -54.7234
    1.4996  -54.7243
    1.5107  -54.7251
    1.5218  -54.7258
    1.5329  -54.7264
    1.5440  -54.7268
    1.5551  -54.7272
    1.5662  -54.7274
    1.5774  -54.7274
 
    0.0000  -31.2135
    0.0096  -31.2133
    0.0192  -31.2128
    0.0289  -31.2119
    0.0385  -31.2106
    0.0481  -31.2090
    0.0577  -31.2070
    0.0674  -31.2047
    0.0770  -31.2021
    0.0866  -31.1991
    0.0962  -31.1959
    0.1058  -31.1923
    0.1155  -31.1884
    0.1251  -31.1842
    0.1347  -31.1797
    0.1443  -31.1750
    0.1540  -31.1700
    0.1636  -31.1648
    0.1732  -31.1594
    0.1828  -31.1538
    0.1925  -31.1481
    0.2021  -31.1422
    0.2117  -31.1363
    0.2213  -31.1304
    0.2309  -31.1246
    0.2406  -31.1190
    0.2502  -31.1137
    0.2598  -31.1090
    0.2694  -31.1051
    0.2791  -31.1026
    0.2887  -31.1024
    0.2983  -31.1059
    0.3079  -31.1143
    0.3175  -31.1273
    0.3272  -31.1431
    0.3368  -31.1604
    0.3464  -31.1782
    0.3560  -31.1961
    0.3657  -31.2140
    0.3753  -31.2316
    0.3849  -31.2488
    0.3945  -31.2655
    0.4041  -31.2818
    0.4138  -31.2974
    0.4234  -31.3124
    0.4330  -31.3267
    0.4426  -31.3402
    0.4523  -31.3530
    0.4619  -31.3650
    0.4715  -31.3761
    0.4811  -31.3864
    0.4907  -31.3957
    0.5004  -31.4042
    0.5100  -31.4117
    0.5196  -31.4182
    0.5292  -31.4238
    0.5389  -31.4284
    0.5485  -31.4319
    0.5581  -31.4345
    0.5677  -31.4360
    0.5774  -31.4366
    0.5829  -31.4365
    0.5885  -31.4362
    0.5940  -31.4358
    0.5996  -31.4352
    0.6051  -31.4344
    0.6107  -31.4335
    0.6162  -31.4324
    0.6218  -31.4312
    0.6274  -31.4297
    0.6329  -31.4281
    0.6385  -31.4264
    0.6440  -31.4245
    0.6496  -31.4224
    0.6551  -31.4202
    0.6607  -31.4178
    0.6662  -31.4152
    0.6718  -31.4125
    0.6774  -31.4097
    0.6829  -31.4067
    0.6885  -31.4035
    0.6940  -31.4002
    0.6996  -31.3967
    0.7051  -31.3931
    0.7107  -31.3893
    0.7162  -31.3854
    0.7218  -31.3813
    0.7274  -31.3771
    0.7329  -31.3728
    0.7385  -31.3684
    0.7440  -31.3638
    0.7496  -31.3590
    0.7551  -31.3542
    0.7607  -31.3492
    0.7662  -31.3441
    0.7718  -31.3389
    0.7774  -31.3336
    0.7829  -31.3281
    0.7885  -31.3226
    0.7940  -31.3169
    0.7996  -31.3112
    0.8051  -31.3053
    0.8107  -31.2994
    0.8162  -31.2934
    0.8218  -31.2873
    0.8274  -31.2811
    0.8329  -31.2749
    0.8385  -31.2686
    0.8440  -31.2622
    0.8496  -31.2559
    0.8551  -31.2495
    0.8607  -31.2431
    0.8662  -31.2368
    0.8718  -31.2305
    0.8774  -31.2244
    0.8829  -31.2184
    0.8885  -31.2128
    0.8940  -31.2078
    0.8996  -31.2034
    0.9051  -31.2003
    0.9107  -31.1985
    0.9218  -31.2009
    0.9329  -31.2056
    0.9440  -31.2132
    0.9551  -31.2213
    0.9662  -31.2290
    0.9774  -31.2360
    0.9885  -31.2421
    0.9996  -31.2472
    1.0107  -31.2513
    1.0218  -31.2542
    1.0329  -31.2560
    1.0440  -31.2566
    1.0551  -31.2559
    1.0662  -31.2540
    1.0774  -31.2510
    1.0885  -31.2467
    1.0996  -31.2412
    1.1107  -31.2345
    1.1218  -31.2267
    1.1329  -31.2179
    1.1440  -31.2080
    1.1551  -31.1972
    1.1662  -31.1856
    1.1774  -31.1734
    1.1885  -31.1607
    1.1996  -31.1478
    1.2107  -31.1351
    1.2218  -31.1231
    1.2329  -31.1123
    1.2440  -31.1035
    1.2551  -31.0973
    1.2662  -31.0940
    1.2774  -31.0935
    1.2885  -31.0953
    1.2996  -31.0990
    1.3107  -31.1039
    1.3218  -31.1097
    1.3329  -31.1160
    1.3440  -31.1227
    1.3551  -31.1296
    1.3662  -31.1365
    1.3774  -31.1433
    1.3885  -31.1501
    1.3996  -31.1567
    1.4107  -31.1630
    1.4218  -31.1691
    1.4329  -31.1748
    1.4440  -31.1803
    1.4551  -31.1854
    1.4662  -31.1901
    1.4774  -31.1945
    1.4885  -31.1984
    1.4996  -31.2019
    1.5107  -31.2049
    1.5218  -31.2075
    1.5329  -31.2097
    1.5440  -31.2113
    1.5551  -31.2125
    1.5662  -31.2133
    1.5774  -31.2135
 
    0.0000  -30.7242
    0.0096  -30.7244
    0.0192  -30.7250
    0.0289  -30.7258
    0.0385  -30.7272
    0.0481  -30.7290
    0.0577  -30.7313
    0.0674  -30.7342
    0.0770  -30.7378
    0.0866  -30.7422
    0.0962  -30.7475
    0.1058  -30.7538
    0.1155  -30.7612
    0.1251  -30.7697
    0.1347  -30.7793
    0.1443  -30.7902
    0.1540  -30.8022
    0.1636  -30.8152
    0.1732  -30.8293
    0.1828  -30.8443
    0.1925  -30.8602
    0.2021  -30.8768
    0.2117  -30.8940
    0.2213  -30.9118
    0.2309  -30.9300
    0.2406  -30.9486
    0.2502  -30.9674
    0.2598  -30.9862
    0.2694  -31.0047
    0.2791  -31.0227
    0.2887  -31.0394
    0.2983  -31.0538
    0.3079  -31.0650
    0.3175  -31.0737
    0.3272  -31.0820
    0.3368  -31.0913
    0.3464  -31.1021
    0.3560  -31.1141
    0.3657  -31.1272
    0.3753  -31.1408
    0.3849  -31.1547
    0.3945  -31.1687
    0.4041  -31.1825
    0.4138  -31.1961
    0.4234  -31.2092
    0.4330  -31.2219
    0.4426  -31.2340
    0.4523  -31.2455
    0.4619  -31.2563
    0.4715  -31.2663
    0.4811  -31.2757
    0.4907  -31.2842
    0.5004  -31.2919
    0.5100  -31.2987
    0.5196  -31.3047
    0.5292  -31.3098
    0.5389  -31.3140
    0.5485  -31.3173
    0.5581  -31.3196
    0.5677  -31.3210
    0.5774  -31.3215
    0.5829  -31.3215
    0.5885  -31.3213
    0.5940  -31.3209
    0.5996  -31.3205
    0.6051  -31.3199
    0.6107  -31.3192
    0.6162  -31.3184
    0.6218  -31.3174
    0.6274  -31.3163
    0.6329  -31.3151
    0.6385  -31.3138
    0.6440  -31.3123
    0.6496  -31.3108
    0.6551  -31.3091
    0.6607  -31.3073
    0.6662  -31.3053
    0.6718  -31.3033
    0.6774  -31.3012
    0.6829  -31.2990
    0.6885  -31.2966
    0.6940  -31.2942
    0.6996  -31.2916
    0.7051  -31.2890
    0.7107  -31.2862
    0.7162  -31.2834
    0.7218  -31.2805
    0.7274  -31.2775
    0.7329  -31.2744
    0.7385  -31.2713
    0.7440  -31.2681
    0.7496  -31.2648
    0.7551  -31.2615
    0.7607  -31.2582
    0.7662  -31.2548
    0.7718  -31.2514
    0.7774  -31.2479
    0.7829  -31.2445
    0.7885  -31.2410
    0.7940  -31.2376
    0.7996  -31.2342
    0.8051  -31.2308
    0.8107  -31.2275
    0.8162  -31.2242
    0.8218  -31.2211
    0.8274  -31.2180
    0.8329  -31.2151
    0.8385  -31.2123
    0.8440  -31.2097
    0.8496  -31.2072
    0.8551  -31.2050
    0.8607  -31.2030
    0.8662  -31.2013
    0.8718  -31.1998
    0.8774  -31.1987
    0.8829  -31.1978
    0.8885  -31.1973
    0.8940  -31.1971
    0.8996  -31.1973
    0.9051  -31.1978
    0.9107  -31.1985
    0.9218  -31.1998
    0.9329  -31.2044
    0.9440  -31.2085
    0.9551  -31.2131
    0.9662  -31.2179
    0.9774  -31.2227
    0.9885  -31.2273
    0.9996  -31.2314
    1.0107  -31.2350
    1.0218  -31.2379
    1.0329  -31.2399
    1.0440  -31.2411
    1.0551  -31.2412
    1.0662  -31.2404
    1.0774  -31.2385
    1.0885  -31.2356
    1.0996  -31.2315
    1.1107  -31.2263
    1.1218  -31.2201
    1.1329  -31.2126
    1.1440  -31.2042
    1.1551  -31.1946
    1.1662  -31.1840
    1.1774  -31.1724
    1.1885  -31.1598
    1.1996  -31.1463
    1.2107  -31.1319
    1.2218  -31.1167
    1.2329  -31.1008
    1.2440  -31.0842
    1.2551  -31.0669
    1.2662  -31.0492
    1.2774  -31.0310
    1.2885  -31.0124
    1.2996  -30.9936
    1.3107  -30.9747
    1.3218  -30.9556
    1.3329  -30.9366
    1.3440  -30.9178
    1.3551  -30.8993
    1.3662  -30.8811
    1.3774  -30.8635
    1.3885  -30.8465
    1.3996  -30.8304
    1.4107  -30.8152
    1.4218  -30.8010
    1.4329  -30.7881
    1.4440  -30.7764
    1.4551  -30.7661
    1.4662  -30.7572
    1.4774  -30.7496
    1.4885  -30.7433
    1.4996  -30.7381
    1.5107  -30.7340
    1.5218  -30.7307
    1.5329  -30.7282
    1.5440  -30.7264
    1.5551  -30.7252
    1.5662  -30.7245
    1.5774  -30.7242
 
    0.0000  -30.5846
    0.0096  -30.5850
    0.0192  -30.5861
    0.0289  -30.5878
    0.0385  -30.5902
    0.0481  -30.5933
    0.0577  -30.5969
    0.0674  -30.6009
    0.0770  -30.6054
    0.0866  -30.6102
    0.0962  -30.6153
    0.1058  -30.6208
    0.1155  -30.6271
    0.1251  -30.6352
    0.1347  -30.6459
    0.1443  -30.6586
    0.1540  -30.6728
    0.1636  -30.6879
    0.1732  -30.7039
    0.1828  -30.7205
    0.1925  -30.7375
    0.2021  -30.7550
    0.2117  -30.7728
    0.2213  -30.7908
    0.2309  -30.8090
    0.2406  -30.8271
    0.2502  -30.8451
    0.2598  -30.8627
    0.2694  -30.8799
    0.2791  -30.8963
    0.2887  -30.9117
    0.2983  -30.9255
    0.3079  -30.9373
    0.3175  -30.9466
    0.3272  -30.9530
    0.3368  -30.9565
    0.3464  -30.9573
    0.3560  -30.9559
    0.3657  -30.9529
    0.3753  -30.9487
    0.3849  -30.9436
    0.3945  -30.9380
    0.4041  -30.9319
    0.4138  -30.9256
    0.4234  -30.9192
    0.4330  -30.9127
    0.4426  -30.9063
    0.4523  -30.9000
    0.4619  -30.8939
    0.4715  -30.8880
    0.4811  -30.8824
    0.4907  -30.8771
    0.5004  -30.8722
    0.5100  -30.8677
    0.5196  -30.8637
    0.5292  -30.8603
    0.5389  -30.8574
    0.5485  -30.8551
    0.5581  -30.8534
    0.5677  -30.8524
    0.5774  -30.8520
    0.5829  -30.8520
    0.5885  -30.8519
    0.5940  -30.8517
    0.5996  -30.8515
    0.6051  -30.8512
    0.6107  -30.8509
    0.6162  -30.8504
    0.6218  -30.8500
    0.6274  -30.8494
    0.6329  -30.8488
    0.6385  -30.8482
    0.6440  -30.8475
    0.6496  -30.8468
    0.6551  -30.8460
    0.6607  -30.8452
    0.6662  -30.8443
    0.6718  -30.8435
    0.6774  -30.8438
    0.6829  -30.8497
    0.6885  -30.8559
    0.6940  -30.8623
    0.6996  -30.8689
    0.7051  -30.8757
    0.7107  -30.8826
    0.7162  -30.8898
    0.7218  -30.8971
    0.7274  -30.9045
    0.7329  -30.9120
    0.7385  -30.9198
    0.7440  -30.9276
    0.7496  -30.9355
    0.7551  -30.9435
    0.7607  -30.9517
    0.7662  -30.9599
    0.7718  -30.9681
    0.7774  -30.9764
    0.7829  -30.9847
    0.7885  -30.9931
    0.7940  -31.0015
    0.7996  -31.0099
    0.8051  -31.0182
    0.8107  -31.0266
    0.8162  -31.0349
    0.8218  -31.0432
    0.8274  -31.0514
    0.8329  -31.0595
    0.8385  -31.0675
    0.8440  -31.0755
    0.8496  -31.0833
    0.8551  -31.0909
    0.8607  -31.0983
    0.8662  -31.1055
    0.8718  -31.1125
    0.8774  -31.1192
    0.8829  -31.1254
    0.8885  -31.1311
    0.8940  -31.1360
    0.8996  -31.1400
    0.9051  -31.1426
    0.9107  -31.1435
    0.9218  -31.1399
    0.9329  -31.1308
    0.9440  -31.1188
    0.9551  -31.1054
    0.9662  -31.0913
    0.9774  -31.0768
    0.9885  -31.0620
    0.9996  -31.0473
    1.0107  -31.0325
    1.0218  -31.0178
    1.0329  -31.0033
    1.0440  -30.9890
    1.0551  -30.9751
    1.0662  -30.9618
    1.0774  -30.9492
    1.0885  -30.9378
    1.0996  -30.9281
    1.1107  -30.9208
    1.1218  -30.9167
    1.1329  -30.9161
    1.1440  -30.9184
    1.1551  -30.9226
    1.1662  -30.9281
    1.1774  -30.9341
    1.1885  -30.9401
    1.1996  -30.9458
    1.2107  -30.9506
    1.2218  -30.9541
    1.2329  -30.9556
    1.2440  -30.9545
    1.2551  -30.9501
    1.2662  -30.9422
    1.2774  -30.9309
    1.2885  -30.9168
    1.2996  -30.9005
    1.3107  -30.8825
    1.3218  -30.8633
    1.3329  -30.8433
    1.3440  -30.8229
    1.3551  -30.8022
    1.3662  -30.7815
    1.3774  -30.7609
    1.3885  -30.7406
    1.3996  -30.7209
    1.4107  -30.7017
    1.4218  -30.6833
    1.4329  -30.6658
    1.4440  -30.6495
    1.4551  -30.6347
    1.4662  -30.6217
    1.4774  -30.6139
    1.4885  -30.6092
    1.4996  -30.6045
    1.5107  -30.5999
    1.5218  -30.5956
    1.5329  -30.5919
    1.5440  -30.5888
    1.5551  -30.5865
    1.5662  -30.5851
    1.5774  -30.5846
 
    0.0000  -30.5846
    0.0096  -30.5847
    0.0192  -30.5852
    0.0289  -30.5860
    0.0385  -30.5871
    0.0481  -30.5885
    0.0577  -30.5902
    0.0674  -30.5922
    0.0770  -30.5945
    0.0866  -30.5971
    0.0962  -30.5999
    0.1058  -30.6029
    0.1155  -30.6072
    0.1251  -30.6159
    0.1347  -30.6224
    0.1443  -30.6272
    0.1540  -30.6309
    0.1636  -30.6338
    0.1732  -30.6361
    0.1828  -30.6380
    0.1925  -30.6395
    0.2021  -30.6441
    0.2117  -30.6489
    0.2213  -30.6539
    0.2309  -30.6590
    0.2406  -30.6641
    0.2502  -30.6693
    0.2598  -30.6744
    0.2694  -30.6796
    0.2791  -30.6849
    0.2887  -30.6901
    0.2983  -30.6953
    0.3079  -30.7004
    0.3175  -30.7055
    0.3272  -30.7105
    0.3368  -30.7155
    0.3464  -30.7204
    0.3560  -30.7251
    0.3657  -30.7298
    0.3753  -30.7344
    0.3849  -30.7388
    0.3945  -30.7431
    0.4041  -30.7472
    0.4138  -30.7511
    0.4234  -30.7549
    0.4330  -30.7585
    0.4426  -30.7619
    0.4523  -30.7651
    0.4619  -30.7681
    0.4715  -30.7709
    0.4811  -30.7735
    0.4907  -30.7759
    0.5004  -30.7780
    0.5100  -30.7799
    0.5196  -30.7815
    0.5292  -30.7829
    0.5389  -30.7840
    0.5485  -30.7849
    0.5581  -30.7856
    0.5677  -30.7860
    0.5774  -30.7861
    0.5829  -30.7863
    0.5885  -30.7869
    0.5940  -30.7879
    0.5996  -30.7892
    0.6051  -30.7910
    0.6107  -30.7931
    0.6162  -30.7956
    0.6218  -30.7985
    0.6274  -30.8017
    0.6329  -30.8052
    0.6385  -30.8090
    0.6440  -30.8131
    0.6496  -30.8176
    0.6551  -30.8223
    0.6607  -30.8273
    0.6662  -30.8325
    0.6718  -30.8380
    0.6774  -30.8426
    0.6829  -30.8417
    0.6885  -30.8409
    0.6940  -30.8400
    0.6996  -30.8393
    0.7051  -30.8386
    0.7107  -30.8380
    0.7162  -30.8376
    0.7218  -30.8374
    0.7274  -30.8374
    0.7329  -30.8378
    0.7385  -30.8386
    0.7440  -30.8399
    0.7496  -30.8418
    0.7551  -30.8443
    0.7607  -30.8475
    0.7662  -30.8512
    0.7718  -30.8556
    0.7774  -30.8604
    0.7829  -30.8657
    0.7885  -30.8713
    0.7940  -30.8771
    0.7996  -30.8831
    0.8051  -30.8892
    0.8107  -30.8954
    0.8162  -30.9015
    0.8218  -30.9076
    0.8274  -30.9136
    0.8329  -30.9194
    0.8385  -30.9251
    0.8440  -30.9305
    0.8496  -30.9356
    0.8551  -30.9404
    0.8607  -30.9449
    0.8662  -30.9490
    0.8718  -30.9527
    0.8774  -30.9560
    0.8829  -30.9588
    0.8885  -30.9610
    0.8940  -30.9628
    0.8996  -30.9641
    0.9051  -30.9649
    0.9107  -30.9651
    0.9218  -30.9641
    0.9329  -30.9613
    0.9440  -30.9568
    0.9551  -30.9508
    0.9662  -30.9437
    0.9774  -30.9355
    0.9885  -30.9264
    0.9996  -30.9167
    1.0107  -30.9065
    1.0218  -30.8958
    1.0329  -30.8848
    1.0440  -30.8735
    1.0551  -30.8621
    1.0662  -30.8505
    1.0774  -30.8389
    1.0885  -30.8323
    1.0996  -30.8365
    1.1107  -30.8385
    1.1218  -30.8375
    1.1329  -30.8334
    1.1440  -30.8265
    1.1551  -30.8177
    1.1662  -30.8077
    1.1774  -30.7972
    1.1885  -30.7863
    1.1996  -30.7754
    1.2107  -30.7645
    1.2218  -30.7537
    1.2329  -30.7432
    1.2440  -30.7329
    1.2551  -30.7228
    1.2662  -30.7130
    1.2774  -30.7036
    1.2885  -30.6944
    1.2996  -30.6856
    1.3107  -30.6771
    1.3218  -30.6690
    1.3329  -30.6612
    1.3440  -30.6537
    1.3551  -30.6466
    1.3662  -30.6398
    1.3774  -30.6386
    1.3885  -30.6373
    1.3996  -30.6358
    1.4107  -30.6340
    1.4218  -30.6318
    1.4329  -30.6291
    1.4440  -30.6260
    1.4551  -30.6224
    1.4662  -30.6183
    1.4774  -30.6111
    1.4885  -30.6030
    1.4996  -30.5974
    1.5107  -30.5933
    1.5218  -30.5904
    1.5329  -30.5882
    1.5440  -30.5866
    1.5551  -30.5855
    1.5662  -30.5848
    1.5774  -30.5846
 
    0.0000  -30.5340
    0.0096  -30.5346
    0.0192  -30.5363
    0.0289  -30.5390
    0.0385  -30.5429
    0.0481  -30.5479
    0.0577  -30.5539
    0.0674  -30.5610
    0.0770  -30.5690
    0.0866  -30.5779
    0.0962  -30.5874
    0.1058  -30.5974
    0.1155  -30.6062
    0.1251  -30.6097
    0.1347  -30.6134
    0.1443  -30.6173
    0.1540  -30.6214
    0.1636  -30.6256
    0.1732  -30.6300
    0.1828  -30.6346
    0.1925  -30.6393
    0.2021  -30.6407
    0.2117  -30.6417
    0.2213  -30.6425
    0.2309  -30.6432
    0.2406  -30.6437
    0.2502  -30.6441
    0.2598  -30.6445
    0.2694  -30.6448
    0.2791  -30.6451
    0.2887  -30.6454
    0.2983  -30.6458
    0.3079  -30.6461
    0.3175  -30.6465
    0.3272  -30.6470
    0.3368  -30.6475
    0.3464  -30.6481
    0.3560  -30.6487
    0.3657  -30.6495
    0.3753  -30.6503
    0.3849  -30.6513
    0.3945  -30.6523
    0.4041  -30.6534
    0.4138  -30.6547
    0.4234  -30.6560
    0.4330  -30.6574
    0.4426  -30.6588
    0.4523  -30.6603
    0.4619  -30.6618
    0.4715  -30.6634
    0.4811  -30.6650
    0.4907  -30.6666
    0.5004  -30.6681
    0.5100  -30.6695
    0.5196  -30.6709
    0.5292  -30.6720
    0.5389  -30.6731
    0.5485  -30.6739
    0.5581  -30.6745
    0.5677  -30.6749
    0.5774  -30.6751
    0.5829  -30.6750
    0.5885  -30.6750
    0.5940  -30.6748
    0.5996  -30.6747
    0.6051  -30.6745
    0.6107  -30.6742
    0.6162  -30.6740
    0.6218  -30.6737
    0.6274  -30.6736
    0.6329  -30.6764
    0.6385  -30.6795
    0.6440  -30.6828
    0.6496  -30.6863
    0.6551  -30.6901
    0.6607  -30.6942
    0.6662  -30.6984
    0.6718  -30.7029
    0.6774  -30.7075
    0.6829  -30.7123
    0.6885  -30.7173
    0.6940  -30.7223
    0.6996  -30.7275
    0.7051  -30.7326
    0.7107  -30.7378
    0.7162  -30.7430
    0.7218  -30.7480
    0.7274  -30.7528
    0.7329  -30.7574
    0.7385  -30.7617
    0.7440  -30.7655
    0.7496  -30.7688
    0.7551  -30.7714
    0.7607  -30.7735
    0.7662  -30.7749
    0.7718  -30.7757
    0.7774  -30.7760
    0.7829  -30.7758
    0.7885  -30.7752
    0.7940  -30.7742
    0.7996  -30.7730
    0.8051  -30.7716
    0.8107  -30.7699
    0.8162  -30.7681
    0.8218  -30.7661
    0.8274  -30.7641
    0.8329  -30.7619
    0.8385  -30.7596
    0.8440  -30.7573
    0.8496  -30.7549
    0.8551  -30.7525
    0.8607  -30.7500
    0.8662  -30.7474
    0.8718  -30.7448
    0.8774  -30.7422
    0.8829  -30.7396
    0.8885  -30.7370
    0.8940  -30.7343
    0.8996  -30.7316
    0.9051  -30.7290
    0.9107  -30.7263
    0.9218  -30.7318
    0.9329  -30.7375
    0.9440  -30.7435
    0.9551  -30.7497
    0.9662  -30.7562
    0.9774  -30.7629
    0.9885  -30.7697
    0.9996  -30.7768
    1.0107  -30.7840
    1.0218  -30.7913
    1.0329  -30.7987
    1.0440  -30.8060
    1.0551  -30.8132
    1.0662  -30.8202
    1.0774  -30.8266
    1.0885  -30.8273
    1.0996  -30.8157
    1.1107  -30.8041
    1.1218  -30.7926
    1.1329  -30.7813
    1.1440  -30.7701
    1.1551  -30.7591
    1.1662  -30.7483
    1.1774  -30.7377
    1.1885  -30.7274
    1.1996  -30.7174
    1.2107  -30.7077
    1.2218  -30.6983
    1.2329  -30.6894
    1.2440  -30.6810
    1.2551  -30.6732
    1.2662  -30.6662
    1.2774  -30.6600
    1.2885  -30.6548
    1.2996  -30.6507
    1.3107  -30.6475
    1.3218  -30.6451
    1.3329  -30.6434
    1.3440  -30.6420
    1.3551  -30.6408
    1.3662  -30.6397
    1.3774  -30.6334
    1.3885  -30.6273
    1.3996  -30.6214
    1.4107  -30.6159
    1.4218  -30.6106
    1.4329  -30.6054
    1.4440  -30.6004
    1.4551  -30.5952
    1.4662  -30.5897
    1.4774  -30.5833
    1.4885  -30.5757
    1.4996  -30.5676
    1.5107  -30.5595
    1.5218  -30.5521
    1.5329  -30.5457
    1.5440  -30.5407
    1.5551  -30.5370
    1.5662  -30.5348
    1.5774  -30.5340
 
    0.0000  -30.5340
    0.0096  -30.5341
    0.0192  -30.5343
    0.0289  -30.5347
    0.0385  -30.5351
    0.0481  -30.5358
    0.0577  -30.5365
    0.0674  -30.5375
    0.0770  -30.5386
    0.0866  -30.5398
    0.0962  -30.5411
    0.1058  -30.5427
    0.1155  -30.5443
    0.1251  -30.5462
    0.1347  -30.5481
    0.1443  -30.5502
    0.1540  -30.5524
    0.1636  -30.5548
    0.1732  -30.5573
    0.1828  -30.5600
    0.1925  -30.5627
    0.2021  -30.5655
    0.2117  -30.5685
    0.2213  -30.5715
    0.2309  -30.5746
    0.2406  -30.5778
    0.2502  -30.5810
    0.2598  -30.5843
    0.2694  -30.5877
    0.2791  -30.5911
    0.2887  -30.5945
    0.2983  -30.5979
    0.3079  -30.6013
    0.3175  -30.6047
    0.3272  -30.6081
    0.3368  -30.6115
    0.3464  -30.6149
    0.3560  -30.6181
    0.3657  -30.6214
    0.3753  -30.6245
    0.3849  -30.6276
    0.3945  -30.6306
    0.4041  -30.6336
    0.4138  -30.6364
    0.4234  -30.6390
    0.4330  -30.6416
    0.4426  -30.6440
    0.4523  -30.6463
    0.4619  -30.6485
    0.4715  -30.6505
    0.4811  -30.6524
    0.4907  -30.6541
    0.5004  -30.6556
    0.5100  -30.6570
    0.5196  -30.6582
    0.5292  -30.6592
    0.5389  -30.6600
    0.5485  -30.6606
    0.5581  -30.6611
    0.5677  -30.6614
    0.5774  -30.6615
    0.5829  -30.6616
    0.5885  -30.6621
    0.5940  -30.6629
    0.5996  -30.6639
    0.6051  -30.6653
    0.6107  -30.6669
    0.6162  -30.6689
    0.6218  -30.6711
    0.6274  -30.6734
    0.6329  -30.6731
    0.6385  -30.6729
    0.6440  -30.6726
    0.6496  -30.6724
    0.6551  -30.6722
    0.6607  -30.6720
    0.6662  -30.6719
    0.6718  -30.6718
    0.6774  -30.6718
    0.6829  -30.6718
    0.6885  -30.6718
    0.6940  -30.6720
    0.6996  -30.6721
    0.7051  -30.6724
    0.7107  -30.6727
    0.7162  -30.6730
    0.7218  -30.6734
    0.7274  -30.6739
    0.7329  -30.6744
    0.7385  -30.6750
    0.7440  -30.6757
    0.7496  -30.6764
    0.7551  -30.6772
    0.7607  -30.6781
    0.7662  -30.6790
    0.7718  -30.6800
    0.7774  -30.6811
    0.7829  -30.6822
    0.7885  -30.6834
    0.7940  -30.6846
    0.7996  -30.6859
    0.8051  -30.6873
    0.8107  -30.6888
    0.8162  -30.6903
    0.8218  -30.6919
    0.8274  -30.6935
    0.8329  -30.6952
    0.8385  -30.6970
    0.8440  -30.6989
    0.8496  -30.7008
    0.8551  -30.7028
    0.8607  -30.7048
    0.8662  -30.7069
    0.8718  -30.7091
    0.8774  -30.7114
    0.8829  -30.7137
    0.8885  -30.7161
    0.8940  -30.7185
    0.8996  -30.7211
    0.9051  -30.7236
    0.9107  -30.7263
    0.9218  -30.7209
    0.9329  -30.7156
    0.9440  -30.7103
    0.9551  -30.7051
    0.9662  -30.7000
    0.9774  -30.6949
    0.9885  -30.6900
    0.9996  -30.6852
    1.0107  -30.6806
    1.0218  -30.6762
    1.0329  -30.6719
    1.0440  -30.6677
    1.0551  -30.6638
    1.0662  -30.6601
    1.0774  -30.6566
    1.0885  -30.6533
    1.0996  -30.6502
    1.1107  -30.6473
    1.1218  -30.6446
    1.1329  -30.6421
    1.1440  -30.6399
    1.1551  -30.6378
    1.1662  -30.6359
    1.1774  -30.6342
    1.1885  -30.6326
    1.1996  -30.6311
    1.2107  -30.6298
    1.2218  -30.6284
    1.2329  -30.6271
    1.2440  -30.6257
    1.2551  -30.6240
    1.2662  -30.6221
    1.2774  -30.6196
    1.2885  -30.6166
    1.2996  -30.6128
    1.3107  -30.6084
    1.3218  -30.6035
    1.3329  -30.5983
    1.3440  -30.5930
    1.3551  -30.5877
    1.3662  -30.5824
    1.3774  -30.5773
    1.3885  -30.5724
    1.3996  -30.5678
    1.4107  -30.5634
    1.4218  -30.5593
    1.4329  -30.5555
    1.4440  -30.5521
    1.4551  -30.5489
    1.4662  -30.5460
    1.4774  -30.5435
    1.4885  -30.5413
    1.4996  -30.5394
    1.5107  -30.5379
    1.5218  -30.5366
    1.5329  -30.5356
    1.5440  -30.5349
    1.5551  -30.5344
    1.5662  -30.5341
    1.5774  -30.5340
 
    0.0000  -17.7392
    0.0096  -17.7387
    0.0192  -17.7374
    0.0289  -17.7351
    0.0385  -17.7320
    0.0481  -17.7281
    0.0577  -17.7233
    0.0674  -17.7178
    0.0770  -17.7115
    0.0866  -17.7044
    0.0962  -17.6967
    0.1058  -17.6884
    0.1155  -17.6795
    0.1251  -17.6701
    0.1347  -17.6602
    0.1443  -17.6499
    0.1540  -17.6393
    0.1636  -17.6284
    0.1732  -17.6172
    0.1828  -17.6059
    0.1925  -17.5945
    0.2021  -17.5831
    0.2117  -17.5717
    0.2213  -17.5603
    0.2309  -17.5491
    0.2406  -17.5380
    0.2502  -17.5271
    0.2598  -17.5165
    0.2694  -17.5062
    0.2791  -17.4962
    0.2887  -17.4866
    0.2983  -17.4775
    0.3079  -17.4689
    0.3175  -17.4609
    0.3272  -17.4538
    0.3368  -17.4475
    0.3464  -17.4423
    0.3560  -17.4380
    0.3657  -17.4342
    0.3753  -17.4309
    0.3849  -17.4281
    0.3945  -17.4256
    0.4041  -17.4234
    0.4138  -17.4215
    0.4234  -17.4199
    0.4330  -17.4186
    0.4426  -17.4174
    0.4523  -17.4165
    0.4619  -17.4157
    0.4715  -17.4151
    0.4811  -17.4146
    0.4907  -17.4143
    0.5004  -17.4140
    0.5100  -17.4138
    0.5196  -17.4137
    0.5292  -17.4136
    0.5389  -17.4136
    0.5485  -17.4136
    0.5581  -17.4135
    0.5677  -17.4135
    0.5774  -17.4135
    0.5829  -17.4135
    0.5885  -17.4133
    0.5940  -17.4129
    0.5996  -17.4124
    0.6051  -17.4118
    0.6107  -17.4110
    0.6162  -17.4101
    0.6218  -17.4090
    0.6274  -17.4079
    0.6329  -17.4066
    0.6385  -17.4051
    0.6440  -17.4036
    0.6496  -17.4020
    0.6551  -17.4002
    0.6607  -17.3983
    0.6662  -17.3964
    0.6718  -17.3943
    0.6774  -17.3922
    0.6829  -17.3900
    0.6885  -17.3877
    0.6940  -17.3854
    0.6996  -17.3830
    0.7051  -17.3805
    0.7107  -17.3780
    0.7162  -17.3755
    0.7218  -17.3729
    0.7274  -17.3703
    0.7329  -17.3677
    0.7385  -17.3651
    0.7440  -17.3624
    0.7496  -17.3598
    0.7551  -17.3572
    0.7607  -17.3546
    0.7662  -17.3521
    0.7718  -17.3496
    0.7774  -17.3471
    0.7829  -17.3446
    0.7885  -17.3422
    0.7940  -17.3399
    0.7996  -17.3376
    0.8051  -17.3354
    0.8107  -17.3332
    0.8162  -17.3312
    0.8218  -17.3292
    0.8274  -17.3272
    0.8329  -17.3254
    0.8385  -17.3237
    0.8440  -17.3220
    0.8496  -17.3205
    0.8551  -17.3190
    0.8607  -17.3177
    0.8662  -17.3164
    0.8718  -17.3153
    0.8774  -17.3142
    0.8829  -17.3132
    0.8885  -17.3124
    0.8940  -17.3117
    0.8996  -17.3110
    0.9051  -17.3105
    0.9107  -17.3101
    0.9218  -17.3110
    0.9329  -17.3122
    0.9440  -17.3136
    0.9551  -17.3154
    0.9662  -17.3174
    0.9774  -17.3197
    0.9885  -17.3221
    0.9996  -17.3249
    1.0107  -17.3278
    1.0218  -17.3309
    1.0329  -17.3343
    1.0440  -17.3378
    1.0551  -17.3415
    1.0662  -17.3453
    1.0774  -17.3494
    1.0885  -17.3535
    1.0996  -17.3579
    1.1107  -17.3624
    1.1218  -17.3671
    1.1329  -17.3719
    1.1440  -17.3769
    1.1551  -17.3821
    1.1662  -17.3874
    1.1774  -17.3930
    1.1885  -17.3987
    1.1996  -17.4046
    1.2107  -17.4121
    1.2218  -17.4208
    1.2329  -17.4300
    1.2440  -17.4396
    1.2551  -17.4497
    1.2662  -17.4602
    1.2774  -17.4712
    1.2885  -17.4826
    1.2996  -17.4945
    1.3107  -17.5067
    1.3218  -17.5192
    1.3329  -17.5320
    1.3440  -17.5451
    1.3551  -17.5583
    1.3662  -17.5717
    1.3774  -17.5850
    1.3885  -17.5984
    1.3996  -17.6116
    1.4107  -17.6246
    1.4218  -17.6374
    1.4329  -17.6497
    1.4440  -17.6616
    1.4551  -17.6729
    1.4662  -17.6836
    1.4774  -17.6935
    1.4885  -17.7027
    1.4996  -17.7109
    1.5107  -17.7182
    1.5218  -17.7245
    1.5329  -17.7297
    1.5440  -17.7338
    1.5551  -17.7368
    1.5662  -17.7386
    1.5774  -17.7392
 
    0.0000  -17.6167
    0.0096  -17.6165
    0.0192  -17.6157
    0.0289  -17.6143
    0.0385  -17.6125
    0.0481  -17.6101
    0.0577  -17.6073
    0.0674  -17.6039
    0.0770  -17.6002
    0.0866  -17.5960
    0.0962  -17.5914
    0.1058  -17.5864
    0.1155  -17.5810
    0.1251  -17.5754
    0.1347  -17.5695
    0.1443  -17.5633
    0.1540  -17.5569
    0.1636  -17.5504
    0.1732  -17.5437
    0.1828  -17.5369
    0.1925  -17.5301
    0.2021  -17.5232
    0.2117  -17.5163
    0.2213  -17.5095
    0.2309  -17.5027
    0.2406  -17.4961
    0.2502  -17.4896
    0.2598  -17.4832
    0.2694  -17.4770
    0.2791  -17.4710
    0.2887  -17.4652
    0.2983  -17.4596
    0.3079  -17.4541
    0.3175  -17.4486
    0.3272  -17.4430
    0.3368  -17.4372
    0.3464  -17.4311
    0.3560  -17.4249
    0.3657  -17.4188
    0.3753  -17.4129
    0.3849  -17.4073
    0.3945  -17.4020
    0.4041  -17.3971
    0.4138  -17.3925
    0.4234  -17.3882
    0.4330  -17.3843
    0.4426  -17.3807
    0.4523  -17.3773
    0.4619  -17.3743
    0.4715  -17.3716
    0.4811  -17.3692
    0.4907  -17.3670
    0.5004  -17.3651
    0.5100  -17.3634
    0.5196  -17.3620
    0.5292  -17.3608
    0.5389  -17.3599
    0.5485  -17.3591
    0.5581  -17.3586
    0.5677  -17.3583
    0.5774  -17.3582
    0.5829  -17.3581
    0.5885  -17.3580
    0.5940  -17.3578
    0.5996  -17.3575
    0.6051  -17.3571
    0.6107  -17.3567
    0.6162  -17.3561
    0.6218  -17.3555
    0.6274  -17.3549
    0.6329  -17.3541
    0.6385  -17.3533
    0.6440  -17.3524
    0.6496  -17.3514
    0.6551  -17.3504
    0.6607  -17.3494
    0.6662  -17.3482
    0.6718  -17.3471
    0.6774  -17.3459
    0.6829  -17.3446
    0.6885  -17.3433
    0.6940  -17.3420
    0.6996  -17.3407
    0.7051  -17.3393
    0.7107  -17.3379
    0.7162  -17.3365
    0.7218  -17.3351
    0.7274  -17.3337
    0.7329  -17.3323
    0.7385  -17.3309
    0.7440  -17.3295
    0.7496  -17.3282
    0.7551  -17.3268
    0.7607  -17.3255
    0.7662  -17.3242
    0.7718  -17.3229
    0.7774  -17.3217
    0.7829  -17.3205
    0.7885  -17.3193
    0.7940  -17.3182
    0.7996  -17.3172
    0.8051  -17.3162
    0.8107  -17.3153
    0.8162  -17.3144
    0.8218  -17.3136
    0.8274  -17.3128
    0.8329  -17.3121
    0.8385  -17.3115
    0.8440  -17.3109
    0.8496  -17.3104
    0.8551  -17.3100
    0.8607  -17.3097
    0.8662  -17.3094
    0.8718  -17.3092
    0.8774  -17.3091
    0.8829  -17.3091
    0.8885  -17.3091
    0.8940  -17.3093
    0.8996  -17.3095
    0.9051  -17.3097
    0.9107  -17.3101
    0.9218  -17.3095
    0.9329  -17.3094
    0.9440  -17.3096
    0.9551  -17.3102
    0.9662  -17.3112
    0.9774  -17.3125
    0.9885  -17.3142
    0.9996  -17.3162
    1.0107  -17.3186
    1.0218  -17.3212
    1.0329  -17.3241
    1.0440  -17.3273
    1.0551  -17.3308
    1.0662  -17.3345
    1.0774  -17.3385
    1.0885  -17.3429
    1.0996  -17.3475
    1.1107  -17.3524
    1.1218  -17.3575
    1.1329  -17.3631
    1.1440  -17.3689
    1.1551  -17.3751
    1.1662  -17.3817
    1.1774  -17.3887
    1.1885  -17.3961
    1.1996  -17.4039
    1.2107  -17.4107
    1.2218  -17.4170
    1.2329  -17.4236
    1.2440  -17.4303
    1.2551  -17.4372
    1.2662  -17.4444
    1.2774  -17.4517
    1.2885  -17.4592
    1.2996  -17.4669
    1.3107  -17.4748
    1.3218  -17.4828
    1.3329  -17.4909
    1.3440  -17.4991
    1.3551  -17.5073
    1.3662  -17.5156
    1.3774  -17.5238
    1.3885  -17.5320
    1.3996  -17.5400
    1.4107  -17.5479
    1.4218  -17.5556
    1.4329  -17.5631
    1.4440  -17.5702
    1.4551  -17.5771
    1.4662  -17.5835
    1.4774  -17.5894
    1.4885  -17.5949
    1.4996  -17.5998
    1.5107  -17.6042
    1.5218  -17.6080
    1.5329  -17.6111
    1.5440  -17.6135
    1.5551  -17.6153
    1.5662  -17.6164
    1.5774  -17.6167
 
    0.0000  -10.4418
    0.0096  -10.4419
    0.0192  -10.4424
    0.0289  -10.4431
    0.0385  -10.4441
    0.0481  -10.4454
    0.0577  -10.4468
    0.0674  -10.4484
    0.0770  -10.4501
    0.0866  -10.4519
    0.0962  -10.4536
    0.1058  -10.4552
    0.1155  -10.4567
    0.1251  -10.4579
    0.1347  -10.4588
    0.1443  -10.4593
    0.1540  -10.4593
    0.1636  -10.4587
    0.1732  -10.4575
    0.1828  -10.4556
    0.1925  -10.4529
    0.2021  -10.4493
    0.2117  -10.4447
    0.2213  -10.4392
    0.2309  -10.4326
    0.2406  -10.4250
    0.2502  -10.4162
    0.2598  -10.4062
    0.2694  -10.3950
    0.2791  -10.3827
    0.2887  -10.3691
    0.2983  -10.3544
    0.3079  -10.3384
    0.3175  -10.3213
    0.3272  -10.3032
    0.3368  -10.2839
    0.3464  -10.2636
    0.3560  -10.2425
    0.3657  -10.2205
    0.3753  -10.1977
    0.3849  -10.1744
    0.3945  -10.1505
    0.4041  -10.1263
    0.4138  -10.1018
    0.4234  -10.0773
    0.4330  -10.0528
    0.4426  -10.0286
    0.4523  -10.0049
    0.4619   -9.9818
    0.4715   -9.9596
    0.4811   -9.9384
    0.4907   -9.9185
    0.5004   -9.9000
    0.5100   -9.8832
    0.5196   -9.8681
    0.5292   -9.8551
    0.5389   -9.8442
    0.5485   -9.8355
    0.5581   -9.8293
    0.5677   -9.8255
    0.5774   -9.8243
    0.5829   -9.8244
    0.5885   -9.8246
    0.5940   -9.8251
    0.5996   -9.8257
    0.6051   -9.8265
    0.6107   -9.8275
    0.6162   -9.8287
    0.6218   -9.8300
    0.6274   -9.8315
    0.6329   -9.8331
    0.6385   -9.8349
    0.6440   -9.8368
    0.6496   -9.8388
    0.6551   -9.8410
    0.6607   -9.8433
    0.6662   -9.8457
    0.6718   -9.8482
    0.6774   -9.8507
    0.6829   -9.8534
    0.6885   -9.8561
    0.6940   -9.8588
    0.6996   -9.8616
    0.7051   -9.8645
    0.7107   -9.8673
    0.7162   -9.8702
    0.7218   -9.8730
    0.7274   -9.8758
    0.7329   -9.8786
    0.7385   -9.8814
    0.7440   -9.8841
    0.7496   -9.8868
    0.7551   -9.8894
    0.7607   -9.8919
    0.7662   -9.8944
    0.7718   -9.8967
    0.7774   -9.8990
    0.7829   -9.9011
    0.7885   -9.9031
    0.7940   -9.9051
    0.7996   -9.9069
    0.8051   -9.9085
    0.8107   -9.9101
    0.8162   -9.9115
    0.8218   -9.9127
    0.8274   -9.9139
    0.8329   -9.9149
    0.8385   -9.9158
    0.8440   -9.9166
    0.8496   -9.9173
    0.8551   -9.9178
    0.8607   -9.9183
    0.8662   -9.9186
    0.8718   -9.9189
    0.8774   -9.9191
    0.8829   -9.9192
    0.8885   -9.9193
    0.8940   -9.9193
    0.8996   -9.9193
    0.9051   -9.9193
    0.9107   -9.9193
    0.9218   -9.9194
    0.9329   -9.9197
    0.9440   -9.9203
    0.9551   -9.9214
    0.9662   -9.9232
    0.9774   -9.9258
    0.9885   -9.9294
    0.9996   -9.9341
    1.0107   -9.9399
    1.0218   -9.9471
    1.0329   -9.9556
    1.0440   -9.9656
    1.0551   -9.9771
    1.0662   -9.9900
    1.0774  -10.0045
    1.0885  -10.0202
    1.0996  -10.0373
    1.1107  -10.0556
    1.1218  -10.0750
    1.1329  -10.0953
    1.1440  -10.1163
    1.1551  -10.1379
    1.1662  -10.1599
    1.1774  -10.1821
    1.1885  -10.2043
    1.1996  -10.2264
    1.2107  -10.2481
    1.2218  -10.2692
    1.2329  -10.2897
    1.2440  -10.3094
    1.2551  -10.3280
    1.2662  -10.3457
    1.2774  -10.3621
    1.2885  -10.3773
    1.2996  -10.3913
    1.3107  -10.4038
    1.3218  -10.4151
    1.3329  -10.4249
    1.3440  -10.4334
    1.3551  -10.4406
    1.3662  -10.4465
    1.3774  -10.4512
    1.3885  -10.4547
    1.3996  -10.4572
    1.4107  -10.4588
    1.4218  -10.4594
    1.4329  -10.4594
    1.4440  -10.4587
    1.4551  -10.4576
    1.4662  -10.4560
    1.4774  -10.4542
    1.4885  -10.4523
    1.4996  -10.4502
    1.5107  -10.4483
    1.5218  -10.4464
    1.5329  -10.4449
    1.5440  -10.4435
    1.5551  -10.4426
    1.5662  -10.4420
    1.5774  -10.4418
 
    0.0000   -5.6738
    0.0096   -5.6728
    0.0192   -5.6696
    0.0289   -5.6643
    0.0385   -5.6569
    0.0481   -5.6475
    0.0577   -5.6361
    0.0674   -5.6228
    0.0770   -5.6076
    0.0866   -5.5907
    0.0962   -5.5722
    0.1058   -5.5522
    0.1155   -5.5308
    0.1251   -5.5083
    0.1347   -5.4849
    0.1443   -5.4608
    0.1540   -5.4363
    0.1636   -5.4117
    0.1732   -5.3873
    0.1828   -5.3636
    0.1925   -5.3410
    0.2021   -5.3199
    0.2117   -5.3006
    0.2213   -5.2834
    0.2309   -5.2686
    0.2406   -5.2563
    0.2502   -5.2466
    0.2598   -5.2394
    0.2694   -5.2347
    0.2791   -5.2322
    0.2887   -5.2318
    0.2983   -5.2334
    0.3079   -5.2368
    0.3175   -5.2421
    0.3272   -5.2493
    0.3368   -5.2587
    0.3464   -5.2705
    0.3560   -5.2852
    0.3657   -5.3035
    0.3753   -5.3258
    0.3849   -5.3528
    0.3945   -5.3846
    0.4041   -5.4212
    0.4138   -5.4622
    0.4234   -5.5069
    0.4330   -5.5542
    0.4426   -5.6030
    0.4523   -5.6524
    0.4619   -5.7013
    0.4715   -5.7489
    0.4811   -5.7944
    0.4907   -5.8373
    0.5004   -5.8773
    0.5100   -5.9133
    0.5196   -5.9454
    0.5292   -5.9730
    0.5389   -5.9960
    0.5485   -6.0141
    0.5581   -6.0273
    0.5677   -6.0351
    0.5774   -6.0378
    0.5829   -6.0372
    0.5885   -6.0355
    0.5940   -6.0326
    0.5996   -6.0285
    0.6051   -6.0233
    0.6107   -6.0170
    0.6162   -6.0095
    0.6218   -6.0008
    0.6274   -5.9911
    0.6329   -5.9801
    0.6385   -5.9681
    0.6440   -5.9550
    0.6496   -5.9408
    0.6551   -5.9256
    0.6607   -5.9093
    0.6662   -5.8919
    0.6718   -5.8735
    0.6774   -5.8541
    0.6829   -5.8337
    0.6885   -5.8123
    0.6940   -5.7900
    0.6996   -5.7667
    0.7051   -5.7424
    0.7107   -5.7173
    0.7162   -5.6913
    0.7218   -5.6645
    0.7274   -5.6368
    0.7329   -5.6083
    0.7385   -5.5791
    0.7440   -5.5492
    0.7496   -5.5185
    0.7551   -5.4872
    0.7607   -5.4552
    0.7662   -5.4227
    0.7718   -5.3896
    0.7774   -5.3559
    0.7829   -5.3218
    0.7885   -5.2873
    0.7940   -5.2523
    0.7996   -5.2170
    0.8051   -5.1813
    0.8107   -5.1455
    0.8162   -5.1093
    0.8218   -5.0730
    0.8274   -5.0366
    0.8329   -5.0002
    0.8385   -4.9636
    0.8440   -4.9271
    0.8496   -4.8907
    0.8551   -4.8544
    0.8607   -4.8183
    0.8662   -4.7824
    0.8718   -4.7469
    0.8774   -4.7117
    0.8829   -4.6769
    0.8885   -4.6427
    0.8940   -4.6091
    0.8996   -4.5763
    0.9051   -4.5450
    0.9107   -4.5168
    0.9218   -4.5730
    0.9329   -4.6316
    0.9440   -4.6883
    0.9551   -4.7418
    0.9662   -4.7915
    0.9774   -4.8367
    0.9885   -4.8770
    0.9996   -4.9121
    1.0107   -4.9417
    1.0218   -4.9654
    1.0329   -4.9832
    1.0440   -4.9948
    1.0551   -5.0001
    1.0662   -4.9994
    1.0774   -4.9924
    1.0885   -4.9792
    1.0996   -4.9597
    1.1107   -4.9343
    1.1218   -4.9032
    1.1329   -4.8665
    1.1440   -4.8246
    1.1551   -4.7777
    1.1662   -4.7639
    1.1774   -4.7909
    1.1885   -4.8178
    1.1996   -4.8445
    1.2107   -4.8707
    1.2218   -4.8964
    1.2329   -4.9217
    1.2440   -4.9466
    1.2551   -4.9715
    1.2662   -4.9966
    1.2774   -5.0219
    1.2885   -5.0481
    1.2996   -5.0754
    1.3107   -5.1036
    1.3218   -5.1330
    1.3329   -5.1636
    1.3440   -5.1954
    1.3551   -5.2279
    1.3662   -5.2609
    1.3774   -5.2943
    1.3885   -5.3277
    1.3996   -5.3609
    1.4107   -5.3935
    1.4218   -5.4254
    1.4329   -5.4561
    1.4440   -5.4856
    1.4551   -5.5135
    1.4662   -5.5398
    1.4774   -5.5641
    1.4885   -5.5862
    1.4996   -5.6062
    1.5107   -5.6237
    1.5218   -5.6388
    1.5329   -5.6513
    1.5440   -5.6611
    1.5551   -5.6682
    1.5662   -5.6724
    1.5774   -5.6738
 
    0.0000   -4.7645
    0.0096   -4.7647
    0.0192   -4.7654
    0.0289   -4.7661
    0.0385   -4.7672
    0.0481   -4.7684
    0.0577   -4.7698
    0.0674   -4.7710
    0.0770   -4.7715
    0.0866   -4.7717
    0.0962   -4.7709
    0.1058   -4.7692
    0.1155   -4.7664
    0.1251   -4.7623
    0.1347   -4.7567
    0.1443   -4.7497
    0.1540   -4.7408
    0.1636   -4.7301
    0.1732   -4.7176
    0.1828   -4.7032
    0.1925   -4.6865
    0.2021   -4.6678
    0.2117   -4.6469
    0.2213   -4.6240
    0.2309   -4.5992
    0.2406   -4.5730
    0.2502   -4.5456
    0.2598   -4.5176
    0.2694   -4.4895
    0.2791   -4.4621
    0.2887   -4.4362
    0.2983   -4.4131
    0.3079   -4.3962
    0.3175   -4.3914
    0.3272   -4.4039
    0.3368   -4.4323
    0.3464   -4.4720
    0.3560   -4.5180
    0.3657   -4.5661
    0.3753   -4.6130
    0.3849   -4.6564
    0.3945   -4.6943
    0.4041   -4.7262
    0.4138   -4.7512
    0.4234   -4.7699
    0.4330   -4.7827
    0.4426   -4.7902
    0.4523   -4.7937
    0.4619   -4.7936
    0.4715   -4.7905
    0.4811   -4.7854
    0.4907   -4.7788
    0.5004   -4.7712
    0.5100   -4.7631
    0.5196   -4.7549
    0.5292   -4.7470
    0.5389   -4.7400
    0.5485   -4.7342
    0.5581   -4.7298
    0.5677   -4.7271
    0.5774   -4.7262
    0.5829   -4.7264
    0.5885   -4.7271
    0.5940   -4.7281
    0.5996   -4.7295
    0.6051   -4.7312
    0.6107   -4.7331
    0.6162   -4.7351
    0.6218   -4.7372
    0.6274   -4.7393
    0.6329   -4.7414
    0.6385   -4.7434
    0.6440   -4.7452
    0.6496   -4.7467
    0.6551   -4.7479
    0.6607   -4.7488
    0.6662   -4.7493
    0.6718   -4.7494
    0.6774   -4.7490
    0.6829   -4.7483
    0.6885   -4.7470
    0.6940   -4.7453
    0.6996   -4.7431
    0.7051   -4.7403
    0.7107   -4.7370
    0.7162   -4.7332
    0.7218   -4.7290
    0.7274   -4.7242
    0.7329   -4.7191
    0.7385   -4.7136
    0.7440   -4.7076
    0.7496   -4.7012
    0.7551   -4.6944
    0.7607   -4.6872
    0.7662   -4.6799
    0.7718   -4.6722
    0.7774   -4.6641
    0.7829   -4.6558
    0.7885   -4.6474
    0.7940   -4.6387
    0.7996   -4.6299
    0.8051   -4.6209
    0.8107   -4.6118
    0.8162   -4.6026
    0.8218   -4.5934
    0.8274   -4.5841
    0.8329   -4.5749
    0.8385   -4.5658
    0.8440   -4.5567
    0.8496   -4.5475
    0.8551   -4.5387
    0.8607   -4.5301
    0.8662   -4.5216
    0.8718   -4.5134
    0.8774   -4.5057
    0.8829   -4.4985
    0.8885   -4.4921
    0.8940   -4.4875
    0.8996   -4.4868
    0.9051   -4.4958
    0.9107   -4.5168
    0.9218   -4.4937
    0.9329   -4.4999
    0.9440   -4.5083
    0.9551   -4.5160
    0.9662   -4.5228
    0.9774   -4.5287
    0.9885   -4.5339
    0.9996   -4.5387
    1.0107   -4.5435
    1.0218   -4.5485
    1.0329   -4.5542
    1.0440   -4.5605
    1.0551   -4.5682
    1.0662   -4.5781
    1.0774   -4.5902
    1.0885   -4.6047
    1.0996   -4.6215
    1.1107   -4.6409
    1.1218   -4.6625
    1.1329   -4.6860
    1.1440   -4.7110
    1.1551   -4.7371
    1.1662   -4.7264
    1.1774   -4.6712
    1.1885   -4.6125
    1.1996   -4.5515
    1.2107   -4.4904
    1.2218   -4.4516
    1.2329   -4.4593
    1.2440   -4.4745
    1.2551   -4.4916
    1.2662   -4.5098
    1.2774   -4.5288
    1.2885   -4.5481
    1.2996   -4.5677
    1.3107   -4.5873
    1.3218   -4.6068
    1.3329   -4.6258
    1.3440   -4.6444
    1.3551   -4.6621
    1.3662   -4.6788
    1.3774   -4.6945
    1.3885   -4.7089
    1.3996   -4.7219
    1.4107   -4.7333
    1.4218   -4.7433
    1.4329   -4.7515
    1.4440   -4.7584
    1.4551   -4.7637
    1.4662   -4.7675
    1.4774   -4.7701
    1.4885   -4.7712
    1.4996   -4.7714
    1.5107   -4.7707
    1.5218   -4.7693
    1.5329   -4.7679
    1.5440   -4.7666
    1.5551   -4.7657
    1.5662   -4.7648
    1.5774   -4.7645
 
    0.0000   -4.7645
    0.0096   -4.7636
    0.0192   -4.7610
    0.0289   -4.7566
    0.0385   -4.7505
    0.0481   -4.7425
    0.0577   -4.7331
    0.0674   -4.7220
    0.0770   -4.7092
    0.0866   -4.6950
    0.0962   -4.6794
    0.1058   -4.6623
    0.1155   -4.6440
    0.1251   -4.6244
    0.1347   -4.6037
    0.1443   -4.5819
    0.1540   -4.5592
    0.1636   -4.5359
    0.1732   -4.5120
    0.1828   -4.4876
    0.1925   -4.4628
    0.2021   -4.4379
    0.2117   -4.4131
    0.2213   -4.3885
    0.2309   -4.3722
    0.2406   -4.3711
    0.2502   -4.3664
    0.2598   -4.3584
    0.2694   -4.3479
    0.2791   -4.3358
    0.2887   -4.3235
    0.2983   -4.3124
    0.3079   -4.3022
    0.3175   -4.2896
    0.3272   -4.2709
    0.3368   -4.2464
    0.3464   -4.2180
    0.3560   -4.1871
    0.3657   -4.1701
    0.3753   -4.1702
    0.3849   -4.1717
    0.3945   -4.1744
    0.4041   -4.1785
    0.4138   -4.1833
    0.4234   -4.1889
    0.4330   -4.1949
    0.4426   -4.2013
    0.4523   -4.2079
    0.4619   -4.2147
    0.4715   -4.2213
    0.4811   -4.2277
    0.4907   -4.2339
    0.5004   -4.2398
    0.5100   -4.2451
    0.5196   -4.2498
    0.5292   -4.2537
    0.5389   -4.2572
    0.5485   -4.2599
    0.5581   -4.2619
    0.5677   -4.2631
    0.5774   -4.2636
    0.5829   -4.2627
    0.5885   -4.2601
    0.5940   -4.2559
    0.5996   -4.2502
    0.6051   -4.2429
    0.6107   -4.2341
    0.6162   -4.2240
    0.6218   -4.2128
    0.6274   -4.2004
    0.6329   -4.1870
    0.6385   -4.1726
    0.6440   -4.1576
    0.6496   -4.1417
    0.6551   -4.1254
    0.6607   -4.1087
    0.6662   -4.0917
    0.6718   -4.0745
    0.6774   -4.0571
    0.6829   -4.0399
    0.6885   -4.0227
    0.6940   -4.0059
    0.6996   -3.9895
    0.7051   -3.9738
    0.7107   -3.9587
    0.7162   -3.9445
    0.7218   -3.9314
    0.7274   -3.9471
    0.7329   -3.9699
    0.7385   -3.9925
    0.7440   -4.0149
    0.7496   -4.0370
    0.7551   -4.0587
    0.7607   -4.0802
    0.7662   -4.1013
    0.7718   -4.1219
    0.7774   -4.1421
    0.7829   -4.1618
    0.7885   -4.1812
    0.7940   -4.2001
    0.7996   -4.2185
    0.8051   -4.2362
    0.8107   -4.2536
    0.8162   -4.2703
    0.8218   -4.2865
    0.8274   -4.3021
    0.8329   -4.3173
    0.8385   -4.3317
    0.8440   -4.3458
    0.8496   -4.3591
    0.8551   -4.3718
    0.8607   -4.3840
    0.8662   -4.3955
    0.8718   -4.4065
    0.8774   -4.4171
    0.8829   -4.4268
    0.8885   -4.4359
    0.8940   -4.4443
    0.8996   -4.4518
    0.9051   -4.4580
    0.9107   -4.4610
    0.9218   -4.4353
    0.9329   -4.4250
    0.9440   -4.4145
    0.9551   -4.4045
    0.9662   -4.3954
    0.9774   -4.3870
    0.9885   -4.3794
    0.9996   -4.3728
    1.0107   -4.3669
    1.0218   -4.3619
    1.0329   -4.3578
    1.0440   -4.3544
    1.0551   -4.3516
    1.0662   -4.3499
    1.0774   -4.3490
    1.0885   -4.3491
    1.0996   -4.3501
    1.1107   -4.3519
    1.1218   -4.3550
    1.1329   -4.3591
    1.1440   -4.3646
    1.1551   -4.3711
    1.1662   -4.3789
    1.1774   -4.3881
    1.1885   -4.3983
    1.1996   -4.4094
    1.2107   -4.4196
    1.2218   -4.4071
    1.2329   -4.4100
    1.2440   -4.4357
    1.2551   -4.4600
    1.2662   -4.4823
    1.2774   -4.5022
    1.2885   -4.5194
    1.2996   -4.5334
    1.3107   -4.5442
    1.3218   -4.5518
    1.3329   -4.5563
    1.3440   -4.5583
    1.3551   -4.5587
    1.3662   -4.5579
    1.3774   -4.5578
    1.3885   -4.5597
    1.3996   -4.5647
    1.4107   -4.5735
    1.4218   -4.5860
    1.4329   -4.6016
    1.4440   -4.6194
    1.4551   -4.6382
    1.4662   -4.6570
    1.4774   -4.6755
    1.4885   -4.6929
    1.4996   -4.7089
    1.5107   -4.7231
    1.5218   -4.7355
    1.5329   -4.7458
    1.5440   -4.7540
    1.5551   -4.7598
    1.5662   -4.7633
    1.5774   -4.7645
 
    0.0000   -3.9380
    0.0096   -3.9397
    0.0192   -3.9452
    0.0289   -3.9540
    0.0385   -3.9664
    0.0481   -3.9822
    0.0577   -4.0009
    0.0674   -4.0222
    0.0770   -4.0457
    0.0866   -4.0712
    0.0962   -4.0977
    0.1058   -4.1248
    0.1155   -4.1525
    0.1251   -4.1802
    0.1347   -4.2075
    0.1443   -4.2341
    0.1540   -4.2593
    0.1636   -4.2829
    0.1732   -4.3043
    0.1828   -4.3234
    0.1925   -4.3398
    0.2021   -4.3533
    0.2117   -4.3633
    0.2213   -4.3695
    0.2309   -4.3643
    0.2406   -4.3407
    0.2502   -4.3180
    0.2598   -4.2962
    0.2694   -4.2758
    0.2791   -4.2568
    0.2887   -4.2394
    0.2983   -4.2238
    0.3079   -4.2100
    0.3175   -4.1983
    0.3272   -4.1886
    0.3368   -4.1810
    0.3464   -4.1755
    0.3560   -4.1718
    0.3657   -4.1547
    0.3753   -4.1210
    0.3849   -4.0863
    0.3945   -4.0507
    0.4041   -4.0146
    0.4138   -3.9781
    0.4234   -3.9414
    0.4330   -3.9046
    0.4426   -3.8679
    0.4523   -3.8317
    0.4619   -3.7964
    0.4715   -3.7620
    0.4811   -3.7292
    0.4907   -3.6983
    0.5004   -3.6698
    0.5100   -3.6445
    0.5196   -3.6228
    0.5292   -3.6054
    0.5389   -3.5923
    0.5485   -3.5834
    0.5581   -3.5780
    0.5677   -3.5753
    0.5774   -3.5745
    0.5829   -3.5743
    0.5885   -3.5738
    0.5940   -3.5730
    0.5996   -3.5719
    0.6051   -3.5706
    0.6107   -3.5693
    0.6162   -3.5683
    0.6218   -3.5686
    0.6274   -3.5728
    0.6329   -3.5831
    0.6385   -3.5979
    0.6440   -3.6154
    0.6496   -3.6342
    0.6551   -3.6540
    0.6607   -3.6748
    0.6662   -3.6962
    0.6718   -3.7180
    0.6774   -3.7402
    0.6829   -3.7629
    0.6885   -3.7855
    0.6940   -3.8085
    0.6996   -3.8318
    0.7051   -3.8550
    0.7107   -3.8781
    0.7162   -3.9013
    0.7218   -3.9244
    0.7274   -3.9193
    0.7329   -3.9087
    0.7385   -3.8997
    0.7440   -3.8923
    0.7496   -3.8867
    0.7551   -3.8829
    0.7607   -3.8812
    0.7662   -3.8817
    0.7718   -3.8843
    0.7774   -3.8892
    0.7829   -3.8964
    0.7885   -3.9059
    0.7940   -3.9177
    0.7996   -3.9318
    0.8051   -3.9481
    0.8107   -3.9665
    0.8162   -3.9870
    0.8218   -4.0093
    0.8274   -4.0333
    0.8329   -4.0590
    0.8385   -4.0861
    0.8440   -4.1145
    0.8496   -4.1439
    0.8551   -4.1743
    0.8607   -4.2055
    0.8662   -4.2371
    0.8718   -4.2692
    0.8774   -4.3015
    0.8829   -4.3335
    0.8885   -4.3650
    0.8940   -4.3951
    0.8996   -4.4211
    0.9051   -4.4375
    0.9107   -4.4417
    0.9218   -4.4340
    0.9329   -4.3785
    0.9440   -4.3222
    0.9551   -4.2681
    0.9662   -4.2170
    0.9774   -4.1691
    0.9885   -4.1248
    0.9996   -4.0845
    1.0107   -4.0486
    1.0218   -4.0182
    1.0329   -3.9948
    1.0440   -3.9808
    1.0551   -3.9785
    1.0662   -3.9892
    1.0774   -4.0102
    1.0885   -4.0375
    1.0996   -4.0674
    1.1107   -4.0982
    1.1218   -4.1287
    1.1329   -4.1584
    1.1440   -4.1875
    1.1551   -4.2160
    1.1662   -4.2441
    1.1774   -4.2722
    1.1885   -4.3001
    1.1996   -4.3281
    1.2107   -4.3559
    1.2218   -4.3833
    1.2329   -4.3490
    1.2440   -4.2849
    1.2551   -4.2213
    1.2662   -4.1604
    1.2774   -4.1035
    1.2885   -4.0517
    1.2996   -4.0060
    1.3107   -3.9841
    1.3218   -4.0224
    1.3329   -4.0598
    1.3440   -4.0954
    1.3551   -4.1282
    1.3662   -4.1571
    1.3774   -4.1808
    1.3885   -4.1981
    1.3996   -4.2078
    1.4107   -4.2092
    1.4218   -4.2031
    1.4329   -4.1897
    1.4440   -4.1713
    1.4551   -4.1487
    1.4662   -4.1235
    1.4774   -4.0969
    1.4885   -4.0697
    1.4996   -4.0433
    1.5107   -4.0180
    1.5218   -3.9949
    1.5329   -3.9752
    1.5440   -3.9592
    1.5551   -3.9476
    1.5662   -3.9403
    1.5774   -3.9380
 
    0.0000   -3.9380
    0.0096   -3.9373
    0.0192   -3.9358
    0.0289   -3.9332
    0.0385   -3.9297
    0.0481   -3.9252
    0.0577   -3.9199
    0.0674   -3.9138
    0.0770   -3.9066
    0.0866   -3.8989
    0.0962   -3.8905
    0.1058   -3.8814
    0.1155   -3.8717
    0.1251   -3.8614
    0.1347   -3.8508
    0.1443   -3.8398
    0.1540   -3.8284
    0.1636   -3.8170
    0.1732   -3.8056
    0.1828   -3.7941
    0.1925   -3.7827
    0.2021   -3.7714
    0.2117   -3.7603
    0.2213   -3.7495
    0.2309   -3.7389
    0.2406   -3.7286
    0.2502   -3.7186
    0.2598   -3.7086
    0.2694   -3.6989
    0.2791   -3.6897
    0.2887   -3.6804
    0.2983   -3.6711
    0.3079   -3.6618
    0.3175   -3.6524
    0.3272   -3.6527
    0.3368   -3.6551
    0.3464   -3.6437
    0.3560   -3.6211
    0.3657   -3.6037
    0.3753   -3.5937
    0.3849   -3.5839
    0.3945   -3.5740
    0.4041   -3.5646
    0.4138   -3.5553
    0.4234   -3.5464
    0.4330   -3.5378
    0.4426   -3.5294
    0.4523   -3.5218
    0.4619   -3.5148
    0.4715   -3.5082
    0.4811   -3.5023
    0.4907   -3.4969
    0.5004   -3.4921
    0.5100   -3.4879
    0.5196   -3.4841
    0.5292   -3.4810
    0.5389   -3.4788
    0.5485   -3.4768
    0.5581   -3.4754
    0.5677   -3.4746
    0.5774   -3.4744
    0.5829   -3.4755
    0.5885   -3.4787
    0.5940   -3.4840
    0.5996   -3.4911
    0.6051   -3.5002
    0.6107   -3.5105
    0.6162   -3.5218
    0.6218   -3.5329
    0.6274   -3.5411
    0.6329   -3.5439
    0.6385   -3.5428
    0.6440   -3.5398
    0.6496   -3.5357
    0.6551   -3.5310
    0.6607   -3.5258
    0.6662   -3.5201
    0.6718   -3.5140
    0.6774   -3.5075
    0.6829   -3.5007
    0.6885   -3.4935
    0.6940   -3.4860
    0.6996   -3.4782
    0.7051   -3.4701
    0.7107   -3.4616
    0.7162   -3.4530
    0.7218   -3.4441
    0.7274   -3.4349
    0.7329   -3.4255
    0.7385   -3.4160
    0.7440   -3.4062
    0.7496   -3.3963
    0.7551   -3.3862
    0.7607   -3.3759
    0.7662   -3.3656
    0.7718   -3.3552
    0.7774   -3.3447
    0.7829   -3.3341
    0.7885   -3.3235
    0.7940   -3.3128
    0.7996   -3.3022
    0.8051   -3.2916
    0.8107   -3.2810
    0.8162   -3.2704
    0.8218   -3.2599
    0.8274   -3.2495
    0.8329   -3.2391
    0.8385   -3.2288
    0.8440   -3.2186
    0.8496   -3.2085
    0.8551   -3.1985
    0.8607   -3.1885
    0.8662   -3.1787
    0.8718   -3.1689
    0.8774   -3.1593
    0.8829   -3.1499
    0.8885   -3.1408
    0.8940   -3.1321
    0.8996   -3.1243
    0.9051   -3.1183
    0.9107   -3.1158
    0.9218   -3.1287
    0.9329   -3.1617
    0.9440   -3.2059
    0.9551   -3.2571
    0.9662   -3.3128
    0.9774   -3.3709
    0.9885   -3.4297
    0.9996   -3.4878
    1.0107   -3.5437
    1.0218   -3.5954
    1.0329   -3.6408
    1.0440   -3.6769
    1.0551   -3.7006
    1.0662   -3.7112
    1.0774   -3.7106
    1.0885   -3.7031
    1.0996   -3.6922
    1.1107   -3.6805
    1.1218   -3.6698
    1.1329   -3.6609
    1.1440   -3.6548
    1.1551   -3.6520
    1.1662   -3.6529
    1.1774   -3.6577
    1.1885   -3.6665
    1.1996   -3.6796
    1.2107   -3.6967
    1.2218   -3.7175
    1.2329   -3.7422
    1.2440   -3.7702
    1.2551   -3.8013
    1.2662   -3.8348
    1.2774   -3.8704
    1.2885   -3.9076
    1.2996   -3.9457
    1.3107   -3.9668
    1.3218   -3.9346
    1.3329   -3.9092
    1.3440   -3.8900
    1.3551   -3.8763
    1.3662   -3.8671
    1.3774   -3.8617
    1.3885   -3.8596
    1.3996   -3.8601
    1.4107   -3.8626
    1.4218   -3.8666
    1.4329   -3.8718
    1.4440   -3.8778
    1.4551   -3.8840
    1.4662   -3.8907
    1.4774   -3.8975
    1.4885   -3.9044
    1.4996   -3.9109
    1.5107   -3.9171
    1.5218   -3.9228
    1.5329   -3.9278
    1.5440   -3.9321
    1.5551   -3.9353
    1.5662   -3.9372
    1.5774   -3.9380
 
    0.0000   -3.7328
    0.0096   -3.7308
    0.0192   -3.7250
    0.0289   -3.7149
    0.0385   -3.7014
    0.0481   -3.6840
    0.0577   -3.6635
    0.0674   -3.6398
    0.0770   -3.6131
    0.0866   -3.5839
    0.0962   -3.5524
    0.1058   -3.5187
    0.1155   -3.4833
    0.1251   -3.4463
    0.1347   -3.4083
    0.1443   -3.3696
    0.1540   -3.3303
    0.1636   -3.2910
    0.1732   -3.2523
    0.1828   -3.2149
    0.1925   -3.1798
    0.2021   -3.1486
    0.2117   -3.1235
    0.2213   -3.1090
    0.2309   -3.1116
    0.2406   -3.1379
    0.2502   -3.1887
    0.2598   -3.2565
    0.2694   -3.3326
    0.2791   -3.4093
    0.2887   -3.4820
    0.2983   -3.5461
    0.3079   -3.5975
    0.3175   -3.6336
    0.3272   -3.6430
    0.3368   -3.6333
    0.3464   -3.6236
    0.3560   -3.6136
    0.3657   -3.5908
    0.3753   -3.5553
    0.3849   -3.5166
    0.3945   -3.4761
    0.4041   -3.4353
    0.4138   -3.3948
    0.4234   -3.3556
    0.4330   -3.3184
    0.4426   -3.2833
    0.4523   -3.2516
    0.4619   -3.2230
    0.4715   -3.1990
    0.4811   -3.1835
    0.4907   -3.1962
    0.5004   -3.2250
    0.5100   -3.2525
    0.5196   -3.2758
    0.5292   -3.2941
    0.5389   -3.3074
    0.5485   -3.3159
    0.5581   -3.3206
    0.5677   -3.3227
    0.5774   -3.3233
    0.5829   -3.3233
    0.5885   -3.3231
    0.5940   -3.3229
    0.5996   -3.3225
    0.6051   -3.3221
    0.6107   -3.3215
    0.6162   -3.3208
    0.6218   -3.3201
    0.6274   -3.3191
    0.6329   -3.3181
    0.6385   -3.3169
    0.6440   -3.3156
    0.6496   -3.3140
    0.6551   -3.3123
    0.6607   -3.3104
    0.6662   -3.3082
    0.6718   -3.3058
    0.6774   -3.3030
    0.6829   -3.3000
    0.6885   -3.2964
    0.6940   -3.2926
    0.6996   -3.2884
    0.7051   -3.2835
    0.7107   -3.2780
    0.7162   -3.2722
    0.7218   -3.2656
    0.7274   -3.2583
    0.7329   -3.2505
    0.7385   -3.2422
    0.7440   -3.2332
    0.7496   -3.2236
    0.7551   -3.2133
    0.7607   -3.2025
    0.7662   -3.1916
    0.7718   -3.1802
    0.7774   -3.1687
    0.7829   -3.1571
    0.7885   -3.1462
    0.7940   -3.1357
    0.7996   -3.1257
    0.8051   -3.1167
    0.8107   -3.1090
    0.8162   -3.1021
    0.8218   -3.0965
    0.8274   -3.0920
    0.8329   -3.0886
    0.8385   -3.0858
    0.8440   -3.0837
    0.8496   -3.0818
    0.8551   -3.0804
    0.8607   -3.0791
    0.8662   -3.0777
    0.8718   -3.0765
    0.8774   -3.0749
    0.8829   -3.0730
    0.8885   -3.0709
    0.8940   -3.0687
    0.8996   -3.0660
    0.9051   -3.0632
    0.9107   -3.0603
    0.9218   -3.0577
    0.9329   -3.0465
    0.9440   -3.0393
    0.9551   -3.0321
    0.9662   -3.0252
    0.9774   -3.0187
    0.9885   -3.0131
    0.9996   -3.0087
    1.0107   -3.0054
    1.0218   -3.0033
    1.0329   -3.0026
    1.0440   -3.0032
    1.0551   -3.0050
    1.0662   -3.0084
    1.0774   -3.0132
    1.0885   -3.0192
    1.0996   -3.0261
    1.1107   -3.0337
    1.1218   -3.0423
    1.1329   -3.0510
    1.1440   -3.0601
    1.1551   -3.0686
    1.1662   -3.0768
    1.1774   -3.0841
    1.1885   -3.0902
    1.1996   -3.0950
    1.2107   -3.0978
    1.2218   -3.0983
    1.2329   -3.0961
    1.2440   -3.0907
    1.2551   -3.0821
    1.2662   -3.0705
    1.2774   -3.0562
    1.2885   -3.0412
    1.2996   -3.0279
    1.3107   -3.0200
    1.3218   -3.0211
    1.3329   -3.0322
    1.3440   -3.0528
    1.3551   -3.0808
    1.3662   -3.1143
    1.3774   -3.1520
    1.3885   -3.1927
    1.3996   -3.2354
    1.4107   -3.2793
    1.4218   -3.3240
    1.4329   -3.3686
    1.4440   -3.4130
    1.4551   -3.4564
    1.4662   -3.4984
    1.4774   -3.5384
    1.4885   -3.5759
    1.4996   -3.6103
    1.5107   -3.6413
    1.5218   -3.6683
    1.5329   -3.6910
    1.5440   -3.7091
    1.5551   -3.7224
    1.5662   -3.7302
    1.5774   -3.7328
 
    0.0000   -1.1033
    0.0096   -1.1016
    0.0192   -1.0967
    0.0289   -1.0881
    0.0385   -1.0770
    0.0481   -1.0634
    0.0577   -1.0490
    0.0674   -1.0355
    0.0770   -1.0324
    0.0866   -1.0782
    0.0962   -1.1703
    0.1058   -1.2750
    0.1155   -1.3849
    0.1251   -1.4976
    0.1347   -1.6124
    0.1443   -1.7283
    0.1540   -1.8446
    0.1636   -1.9609
    0.1732   -2.0764
    0.1828   -2.1905
    0.1925   -2.3018
    0.2021   -2.4088
    0.2117   -2.5087
    0.2213   -2.5972
    0.2309   -2.6675
    0.2406   -2.7128
    0.2502   -2.7320
    0.2598   -2.7320
    0.2694   -2.7210
    0.2791   -2.7051
    0.2887   -2.6880
    0.2983   -2.6720
    0.3079   -2.6586
    0.3175   -2.6492
    0.3272   -2.6446
    0.3368   -2.6456
    0.3464   -2.6526
    0.3560   -2.6656
    0.3657   -2.6848
    0.3753   -2.7097
    0.3849   -2.7396
    0.3945   -2.7740
    0.4041   -2.8120
    0.4138   -2.8526
    0.4234   -2.8954
    0.4330   -2.9390
    0.4426   -2.9829
    0.4523   -3.0266
    0.4619   -3.0690
    0.4715   -3.1089
    0.4811   -3.1417
    0.4907   -3.1470
    0.5004   -3.1362
    0.5100   -3.1259
    0.5196   -3.1180
    0.5292   -3.1125
    0.5389   -3.1093
    0.5485   -3.1077
    0.5581   -3.1073
    0.5677   -3.1072
    0.5774   -3.1075
    0.5829   -3.1070
    0.5885   -3.1057
    0.5940   -3.1037
    0.5996   -3.1011
    0.6051   -3.0977
    0.6107   -3.0939
    0.6162   -3.0898
    0.6218   -3.0854
    0.6274   -3.0811
    0.6329   -3.0766
    0.6385   -3.0721
    0.6440   -3.0681
    0.6496   -3.0641
    0.6551   -3.0602
    0.6607   -3.0567
    0.6662   -3.0533
    0.6718   -3.0504
    0.6774   -3.0477
    0.6829   -3.0455
    0.6885   -3.0433
    0.6940   -3.0415
    0.6996   -3.0400
    0.7051   -3.0386
    0.7107   -3.0375
    0.7162   -3.0366
    0.7218   -3.0359
    0.7274   -3.0351
    0.7329   -3.0347
    0.7385   -3.0345
    0.7440   -3.0343
    0.7496   -3.0342
    0.7551   -3.0340
    0.7607   -3.0340
    0.7662   -3.0339
    0.7718   -3.0338
    0.7774   -3.0337
    0.7829   -3.0335
    0.7885   -3.0333
    0.7940   -3.0329
    0.7996   -3.0325
    0.8051   -3.0318
    0.8107   -3.0312
    0.8162   -3.0304
    0.8218   -3.0297
    0.8274   -3.0290
    0.8329   -3.0283
    0.8385   -3.0275
    0.8440   -3.0268
    0.8496   -3.0263
    0.8551   -3.0262
    0.8607   -3.0265
    0.8662   -3.0272
    0.8718   -3.0288
    0.8774   -3.0310
    0.8829   -3.0341
    0.8885   -3.0383
    0.8940   -3.0434
    0.8996   -3.0494
    0.9051   -3.0556
    0.9107   -3.0603
    0.9218   -3.0536
    0.9329   -3.0435
    0.9440   -3.0258
    0.9551   -3.0075
    0.9662   -2.9901
    0.9774   -2.9739
    0.9885   -2.9596
    0.9996   -2.9475
    1.0107   -2.9379
    1.0218   -2.9307
    1.0329   -2.9255
    1.0440   -2.9220
    1.0551   -2.9199
    1.0662   -2.9188
    1.0774   -2.9180
    1.0885   -2.9171
    1.0996   -2.9152
    1.1107   -2.9119
    1.1218   -2.9064
    1.1329   -2.8983
    1.1440   -2.8872
    1.1551   -2.8725
    1.1662   -2.8537
    1.1774   -2.8306
    1.1885   -2.8029
    1.1996   -2.7707
    1.2107   -2.7337
    1.2218   -2.6921
    1.2329   -2.6462
    1.2440   -2.5960
    1.2551   -2.5417
    1.2662   -2.5604
    1.2774   -2.5787
    1.2885   -2.5906
    1.2996   -2.5929
    1.3107   -2.5816
    1.3218   -2.5534
    1.3329   -2.5073
    1.3440   -2.4449
    1.3551   -2.3686
    1.3662   -2.2812
    1.3774   -2.1851
    1.3885   -2.0823
    1.3996   -1.9741
    1.4107   -1.8618
    1.4218   -1.7468
    1.4329   -1.6296
    1.4440   -1.5116
    1.4551   -1.3933
    1.4662   -1.2756
    1.4774   -1.1596
    1.4885   -1.0460
    1.4996   -1.0172
    1.5107   -1.0337
    1.5218   -1.0516
    1.5329   -1.0685
    1.5440   -1.0832
    1.5551   -1.0944
    1.5662   -1.1011
    1.5774   -1.1033
 
    0.0000   -0.4675
    0.0096   -0.4770
    0.0192   -0.5049
    0.0289   -0.5488
    0.0385   -0.6074
    0.0481   -0.6776
    0.0577   -0.7571
    0.0674   -0.8420
    0.0770   -0.9218
    0.0866   -0.9582
    0.0962   -0.9528
    0.1058   -0.9390
    0.1155   -0.9830
    0.1251   -1.0408
    0.1347   -1.0976
    0.1443   -1.1531
    0.1540   -1.2069
    0.1636   -1.2590
    0.1732   -1.3090
    0.1828   -1.3568
    0.1925   -1.4018
    0.2021   -1.4442
    0.2117   -1.4837
    0.2213   -1.5203
    0.2309   -1.5537
    0.2406   -1.5838
    0.2502   -1.6105
    0.2598   -1.6338
    0.2694   -1.6537
    0.2791   -1.6702
    0.2887   -1.6831
    0.2983   -1.6926
    0.3079   -1.6988
    0.3175   -1.7018
    0.3272   -1.7017
    0.3368   -1.6986
    0.3464   -1.6928
    0.3560   -1.6844
    0.3657   -1.6738
    0.3753   -1.6612
    0.3849   -1.6467
    0.3945   -1.6307
    0.4041   -1.6136
    0.4138   -1.5952
    0.4234   -1.5762
    0.4330   -1.5566
    0.4426   -1.5367
    0.4523   -1.5170
    0.4619   -1.4977
    0.4715   -1.4788
    0.4811   -1.4608
    0.4907   -1.4438
    0.5004   -1.4282
    0.5100   -1.4139
    0.5196   -1.4011
    0.5292   -1.3898
    0.5389   -1.3807
    0.5485   -1.3734
    0.5581   -1.3682
    0.5677   -1.3651
    0.5774   -1.3642
    0.5829   -1.3663
    0.5885   -1.3729
    0.5940   -1.3840
    0.5996   -1.3991
    0.6051   -1.4181
    0.6107   -1.4406
    0.6162   -1.4665
    0.6218   -1.4953
    0.6274   -1.5269
    0.6329   -1.5605
    0.6385   -1.5963
    0.6440   -1.6338
    0.6496   -1.6728
    0.6551   -1.7131
    0.6607   -1.7546
    0.6662   -1.7969
    0.6718   -1.8400
    0.6774   -1.8836
    0.6829   -1.9278
    0.6885   -1.9720
    0.6940   -2.0164
    0.6996   -2.0608
    0.7051   -2.1050
    0.7107   -2.1489
    0.7162   -2.1924
    0.7218   -2.2353
    0.7274   -2.2774
    0.7329   -2.3185
    0.7385   -2.3589
    0.7440   -2.3980
    0.7496   -2.4357
    0.7551   -2.4717
    0.7607   -2.5059
    0.7662   -2.5381
    0.7718   -2.5679
    0.7774   -2.5954
    0.7829   -2.6201
    0.7885   -2.6420
    0.7940   -2.6606
    0.7996   -2.6759
    0.8051   -2.6878
    0.8107   -2.6961
    0.8162   -2.7009
    0.8218   -2.7023
    0.8274   -2.7003
    0.8329   -2.6956
    0.8385   -2.6881
    0.8440   -2.6786
    0.8496   -2.6670
    0.8551   -2.6540
    0.8607   -2.6397
    0.8662   -2.6244
    0.8718   -2.6085
    0.8774   -2.5921
    0.8829   -2.5752
    0.8885   -2.5582
    0.8940   -2.5413
    0.8996   -2.5242
    0.9051   -2.5074
    0.9107   -2.4907
    0.9218   -2.5186
    0.9329   -2.5362
    0.9440   -2.5441
    0.9551   -2.5434
    0.9662   -2.5354
    0.9774   -2.5207
    0.9885   -2.5004
    0.9996   -2.4753
    1.0107   -2.4459
    1.0218   -2.4129
    1.0329   -2.3766
    1.0440   -2.3376
    1.0551   -2.2963
    1.0662   -2.2533
    1.0774   -2.2513
    1.0885   -2.2560
    1.0996   -2.2630
    1.1107   -2.2724
    1.1218   -2.2839
    1.1329   -2.2975
    1.1440   -2.3132
    1.1551   -2.3308
    1.1662   -2.3500
    1.1774   -2.3709
    1.1885   -2.3930
    1.1996   -2.4163
    1.2107   -2.4404
    1.2218   -2.4651
    1.2329   -2.4902
    1.2440   -2.5150
    1.2551   -2.5387
    1.2662   -2.4834
    1.2774   -2.4216
    1.2885   -2.3562
    1.2996   -2.2876
    1.3107   -2.2161
    1.3218   -2.1417
    1.3329   -2.0649
    1.3440   -1.9858
    1.3551   -1.9046
    1.3662   -1.8215
    1.3774   -1.7370
    1.3885   -1.6514
    1.3996   -1.5647
    1.4107   -1.4777
    1.4218   -1.3908
    1.4329   -1.3044
    1.4440   -1.2199
    1.4551   -1.1393
    1.4662   -1.0675
    1.4774   -1.0194
    1.4885   -1.0076
    1.4996   -0.9363
    1.5107   -0.8319
    1.5218   -0.7346
    1.5329   -0.6476
    1.5440   -0.5736
    1.5551   -0.5167
    1.5662   -0.4802
    1.5774   -0.4675
 
    0.0000   -0.4675
    0.0096   -0.4733
    0.0192   -0.4904
    0.0289   -0.5175
    0.0385   -0.5532
    0.0481   -0.5958
    0.0577   -0.6439
    0.0674   -0.6962
    0.0770   -0.7512
    0.0866   -0.8081
    0.0962   -0.8662
    0.1058   -0.9247
    0.1155   -0.9248
    0.1251   -0.9121
    0.1347   -0.9024
    0.1443   -0.8964
    0.1540   -0.8941
    0.1636   -0.8965
    0.1732   -0.9036
    0.1828   -0.9160
    0.1925   -0.9335
    0.2021   -0.9560
    0.2117   -0.9832
    0.2213   -1.0147
    0.2309   -1.0499
    0.2406   -1.0885
    0.2502   -1.1298
    0.2598   -1.1727
    0.2694   -1.2169
    0.2791   -1.2613
    0.2887   -1.3053
    0.2983   -1.3479
    0.3079   -1.3881
    0.3175   -1.4253
    0.3272   -1.4587
    0.3368   -1.4872
    0.3464   -1.5107
    0.3560   -1.5288
    0.3657   -1.5416
    0.3753   -1.5493
    0.3849   -1.5523
    0.3945   -1.5512
    0.4041   -1.5467
    0.4138   -1.5390
    0.4234   -1.5294
    0.4330   -1.5179
    0.4426   -1.5050
    0.4523   -1.4913
    0.4619   -1.4773
    0.4715   -1.4630
    0.4811   -1.4488
    0.4907   -1.4350
    0.5004   -1.4219
    0.5100   -1.4096
    0.5196   -1.3983
    0.5292   -1.3882
    0.5389   -1.3798
    0.5485   -1.3731
    0.5581   -1.3682
    0.5677   -1.3650
    0.5774   -1.3640
    0.5829   -1.3642
    0.5885   -1.3647
    0.5940   -1.3654
    0.5996   -1.3666
    0.6051   -1.3679
    0.6107   -1.3696
    0.6162   -1.3718
    0.6218   -1.3745
    0.6274   -1.3777
    0.6329   -1.3813
    0.6385   -1.3855
    0.6440   -1.3904
    0.6496   -1.3960
    0.6551   -1.4024
    0.6607   -1.4095
    0.6662   -1.4174
    0.6718   -1.4262
    0.6774   -1.4359
    0.6829   -1.4467
    0.6885   -1.4583
    0.6940   -1.4710
    0.6996   -1.4848
    0.7051   -1.4995
    0.7107   -1.5153
    0.7162   -1.5322
    0.7218   -1.5502
    0.7274   -1.5692
    0.7329   -1.5894
    0.7385   -1.6107
    0.7440   -1.6330
    0.7496   -1.6563
    0.7551   -1.6806
    0.7607   -1.7060
    0.7662   -1.7324
    0.7718   -1.7595
    0.7774   -1.7874
    0.7829   -1.8162
    0.7885   -1.8457
    0.7940   -1.8760
    0.7996   -1.9068
    0.8051   -1.9381
    0.8107   -1.9700
    0.8162   -2.0022
    0.8218   -2.0348
    0.8274   -2.0675
    0.8329   -2.1004
    0.8385   -2.1332
    0.8440   -2.1660
    0.8496   -2.1985
    0.8551   -2.2307
    0.8607   -2.2624
    0.8662   -2.2933
    0.8718   -2.3234
    0.8774   -2.3524
    0.8829   -2.3800
    0.8885   -2.4061
    0.8940   -2.4305
    0.8996   -2.4528
    0.9051   -2.4730
    0.9107   -2.4907
    0.9218   -2.4584
    0.9329   -2.4277
    0.9440   -2.3990
    0.9551   -2.3725
    0.9662   -2.3485
    0.9774   -2.3268
    0.9885   -2.3078
    0.9996   -2.2916
    1.0107   -2.2779
    1.0218   -2.2671
    1.0329   -2.2589
    1.0440   -2.2531
    1.0551   -2.2497
    1.0662   -2.2493
    1.0774   -2.2087
    1.0885   -2.1630
    1.0996   -2.1159
    1.1107   -2.0679
    1.1218   -2.0188
    1.1329   -1.9688
    1.1440   -1.9179
    1.1551   -1.8660
    1.1662   -1.8131
    1.1774   -1.7592
    1.1885   -1.7043
    1.1996   -1.6487
    1.2107   -1.5923
    1.2218   -1.5353
    1.2329   -1.4780
    1.2440   -1.4207
    1.2551   -1.3637
    1.2662   -1.3075
    1.2774   -1.2523
    1.2885   -1.1989
    1.2996   -1.1477
    1.3107   -1.0992
    1.3218   -1.0541
    1.3329   -1.0126
    1.3440   -0.9757
    1.3551   -0.9434
    1.3662   -0.9162
    1.3774   -0.8945
    1.3885   -0.8783
    1.3996   -0.8681
    1.4107   -0.8630
    1.4218   -0.8635
    1.4329   -0.8679
    1.4440   -0.8763
    1.4551   -0.8858
    1.4662   -0.8907
    1.4774   -0.8766
    1.4885   -0.8303
    1.4996   -0.7668
    1.5107   -0.7005
    1.5218   -0.6376
    1.5329   -0.5812
    1.5440   -0.5339
    1.5551   -0.4979
    1.5662   -0.4753
    1.5774   -0.4675
 
    0.0000    0.7031
    0.0096    0.7076
    0.0192    0.7202
    0.0289    0.7391
    0.0385    0.7615
    0.0481    0.7844
    0.0577    0.8051
    0.0674    0.8214
    0.0770    0.8316
    0.0866    0.8350
    0.0962    0.8314
    0.1058    0.8213
    0.1155    0.8057
    0.1251    0.7856
    0.1347    0.7621
    0.1443    0.7361
    0.1540    0.7087
    0.1636    0.6804
    0.1732    0.6518
    0.1828    0.6233
    0.1925    0.5954
    0.2021    0.5682
    0.2117    0.5417
    0.2213    0.5161
    0.2309    0.4911
    0.2406    0.4667
    0.2502    0.4428
    0.2598    0.4193
    0.2694    0.3960
    0.2791    0.3730
    0.2887    0.3501
    0.2983    0.3274
    0.3079    0.3048
    0.3175    0.2823
    0.3272    0.2599
    0.3368    0.2378
    0.3464    0.2159
    0.3560    0.1945
    0.3657    0.1736
    0.3753    0.1533
    0.3849    0.1337
    0.3945    0.1150
    0.4041    0.0969
    0.4138    0.0798
    0.4234    0.0638
    0.4330    0.0491
    0.4426    0.0356
    0.4523    0.0231
    0.4619    0.0119
    0.4715    0.0018
    0.4811   -0.0072
    0.4907   -0.0151
    0.5004   -0.0218
    0.5100   -0.0276
    0.5196   -0.0324
    0.5292   -0.0364
    0.5389   -0.0397
    0.5485   -0.0421
    0.5581   -0.0439
    0.5677   -0.0449
    0.5774   -0.0454
    0.5829   -0.0433
    0.5885   -0.0372
    0.5940   -0.0272
    0.5996   -0.0135
    0.6051    0.0038
    0.6107    0.0242
    0.6162    0.0475
    0.6218    0.0733
    0.6274    0.1015
    0.6329    0.1316
    0.6385    0.1634
    0.6440    0.1965
    0.6496    0.2310
    0.6551    0.2667
    0.6607    0.3032
    0.6662    0.3406
    0.6718    0.3785
    0.6774    0.4169
    0.6829    0.4557
    0.6885    0.4949
    0.6940    0.5343
    0.6996    0.5739
    0.7051    0.6136
    0.7107    0.6535
    0.7162    0.6934
    0.7218    0.7333
    0.7274    0.7732
    0.7329    0.8129
    0.7385    0.8525
    0.7440    0.8919
    0.7496    0.9311
    0.7551    0.9702
    0.7607    1.0091
    0.7662    1.0476
    0.7718    1.0860
    0.7774    1.1241
    0.7829    1.1619
    0.7885    1.1994
    0.7940    1.2365
    0.7996    1.2732
    0.8051    1.3096
    0.8107    1.3455
    0.8162    1.3810
    0.8218    1.4159
    0.8274    1.4502
    0.8329    1.4838
    0.8385    1.5167
    0.8440    1.5486
    0.8496    1.5795
    0.8551    1.6091
    0.8607    1.6372
    0.8662    1.6636
    0.8718    1.6879
    0.8774    1.7098
    0.8829    1.7290
    0.8885    1.7451
    0.8940    1.7577
    0.8996    1.7669
    0.9051    1.7723
    0.9107    1.7740
    0.9218    1.7675
    0.9329    1.7499
    0.9440    1.7242
    0.9551    1.6930
    0.9662    1.6584
    0.9774    1.6218
    0.9885    1.5843
    0.9996    1.5466
    1.0107    1.5091
    1.0218    1.4724
    1.0329    1.4366
    1.0440    1.4020
    1.0551    1.3686
    1.0662    1.3365
    1.0774    1.3056
    1.0885    1.2758
    1.0996    1.2472
    1.1107    1.2196
    1.1218    1.1927
    1.1329    1.1666
    1.1440    1.1409
    1.1551    1.1156
    1.1662    1.0906
    1.1774    1.0657
    1.1885    1.0411
    1.1996    1.0166
    1.2107    0.9925
    1.2218    0.9691
    1.2329    0.9463
    1.2440    0.9245
    1.2551    0.9041
    1.2662    0.8853
    1.2774    0.8685
    1.2885    0.8540
    1.2996    0.8421
    1.3107    0.8331
    1.3218    0.8271
    1.3329    0.8243
    1.3440    0.8247
    1.3551    0.8284
    1.3662    0.8352
    1.3774    0.8449
    1.3885    0.8571
    1.3996    0.8714
    1.4107    0.8870
    1.4218    0.9032
    1.4329    0.9189
    1.4440    0.9328
    1.4551    0.9432
    1.4662    0.9484
    1.4774    0.9463
    1.4885    0.9354
    1.4996    0.9147
    1.5107    0.8764
    1.5218    0.8309
    1.5329    0.7895
    1.5440    0.7540
    1.5551    0.7265
    1.5662    0.7091
    1.5774    0.7031
 
    0.0000    0.7032
    0.0096    0.7093
    0.0192    0.7272
    0.0289    0.7558
    0.0385    0.7936
    0.0481    0.8389
    0.0577    0.8900
    0.0674    0.9453
    0.0770    1.0038
    0.0866    1.0642
    0.0962    1.1257
    0.1058    1.1875
    0.1155    1.2490
    0.1251    1.3095
    0.1347    1.3689
    0.1443    1.4268
    0.1540    1.4829
    0.1636    1.5371
    0.1732    1.5894
    0.1828    1.6399
    0.1925    1.6888
    0.2021    1.7363
    0.2117    1.7825
    0.2213    1.8279
    0.2309    1.8726
    0.2406    1.9169
    0.2502    1.9613
    0.2598    2.0058
    0.2694    2.0507
    0.2791    2.0962
    0.2887    2.1424
    0.2983    2.1896
    0.3079    2.2378
    0.3175    2.2871
    0.3272    2.3373
    0.3368    2.3887
    0.3464    2.4411
    0.3560    2.4945
    0.3657    2.5488
    0.3753    2.6039
    0.3849    2.6595
    0.3945    2.7157
    0.4041    2.7626
    0.4138    2.7450
    0.4234    2.7270
    0.4330    2.7091
    0.4426    2.6913
    0.4523    2.6739
    0.4619    2.6570
    0.4715    2.6408
    0.4811    2.6254
    0.4907    2.6111
    0.5004    2.5979
    0.5100    2.5859
    0.5196    2.5754
    0.5292    2.5663
    0.5389    2.5587
    0.5485    2.5528
    0.5581    2.5485
    0.5677    2.5459
    0.5774    2.5450
    0.5829    2.5452
    0.5885    2.5458
    0.5940    2.5468
    0.5996    2.5482
    0.6051    2.5500
    0.6107    2.5521
    0.6162    2.5547
    0.6218    2.5576
    0.6274    2.5609
    0.6329    2.5645
    0.6385    2.5685
    0.6440    2.5728
    0.6496    2.5773
    0.6551    2.5822
    0.6607    2.5872
    0.6662    2.5925
    0.6718    2.5979
    0.6774    2.6034
    0.6829    2.6090
    0.6885    2.6145
    0.6940    2.6200
    0.6996    2.6254
    0.7051    2.6305
    0.7107    2.6354
    0.7162    2.6399
    0.7218    2.6441
    0.7274    2.6477
    0.7329    2.6507
    0.7385    2.6531
    0.7440    2.6548
    0.7496    2.6557
    0.7551    2.6559
    0.7607    2.6551
    0.7662    2.6535
    0.7718    2.6509
    0.7774    2.6474
    0.7829    2.6430
    0.7885    2.6376
    0.7940    2.6313
    0.7996    2.6242
    0.8051    2.6161
    0.8107    2.5977
    0.8162    2.5739
    0.8218    2.5506
    0.8274    2.5278
    0.8329    2.5057
    0.8385    2.4844
    0.8440    2.4639
    0.8496    2.4446
    0.8551    2.4266
    0.8607    2.4101
    0.8662    2.3954
    0.8718    2.3828
    0.8774    2.3727
    0.8829    2.3655
    0.8885    2.3614
    0.8940    2.3609
    0.8996    2.3640
    0.9051    2.3710
    0.9107    2.3817
    0.9218    2.3574
    0.9329    2.3345
    0.9440    2.3132
    0.9551    2.2936
    0.9662    2.2756
    0.9774    2.2590
    0.9885    2.2438
    0.9996    2.2295
    1.0107    2.2160
    1.0218    2.2027
    1.0329    2.1895
    1.0440    2.1759
    1.0551    2.1616
    1.0662    2.1463
    1.0774    2.1296
    1.0885    2.1115
    1.0996    2.0919
    1.1107    2.0709
    1.1218    2.0484
    1.1329    2.0246
    1.1440    1.9994
    1.1551    1.9733
    1.1662    1.9462
    1.1774    1.9184
    1.1885    1.8902
    1.1996    1.8614
    1.2107    1.8324
    1.2218    1.8033
    1.2329    1.7740
    1.2440    1.7445
    1.2551    1.7149
    1.2662    1.6853
    1.2774    1.6558
    1.2885    1.6262
    1.2996    1.5966
    1.3107    1.5669
    1.3218    1.5371
    1.3329    1.5072
    1.3440    1.4771
    1.3551    1.4465
    1.3662    1.4155
    1.3774    1.3836
    1.3885    1.3507
    1.3996    1.3163
    1.4107    1.2803
    1.4218    1.2424
    1.4329    1.2025
    1.4440    1.1603
    1.4551    1.1158
    1.4662    1.0696
    1.4774    1.0218
    1.4885    0.9730
    1.4996    0.9242
    1.5107    0.8848
    1.5218    0.8479
    1.5329    0.8073
    1.5440    0.7676
    1.5551    0.7340
    1.5662    0.7112
    1.5774    0.7032
 
    0.0000    1.6423
    0.0096    1.6422
    0.0192    1.6418
    0.0289    1.6421
    0.0385    1.6436
    0.0481    1.6478
    0.0577    1.6557
    0.0674    1.6686
    0.0770    1.6875
    0.0866    1.7128
    0.0962    1.7442
    0.1058    1.7817
    0.1155    1.8242
    0.1251    1.8710
    0.1347    1.9212
    0.1443    1.9740
    0.1540    2.0291
    0.1636    2.0857
    0.1732    2.1434
    0.1828    2.2019
    0.1925    2.2607
    0.2021    2.3197
    0.2117    2.3786
    0.2213    2.4371
    0.2309    2.4949
    0.2406    2.5515
    0.2502    2.6065
    0.2598    2.6593
    0.2694    2.7086
    0.2791    2.7532
    0.2887    2.7910
    0.2983    2.8205
    0.3079    2.8405
    0.3175    2.8515
    0.3272    2.8552
    0.3368    2.8532
    0.3464    2.8469
    0.3560    2.8374
    0.3657    2.8254
    0.3753    2.8115
    0.3849    2.7962
    0.3945    2.7798
    0.4041    2.7720
    0.4138    2.8284
    0.4234    2.8845
    0.4330    2.9401
    0.4426    2.9949
    0.4523    3.0485
    0.4619    3.1006
    0.4715    3.1508
    0.4811    3.1987
    0.4907    3.2440
    0.5004    3.2860
    0.5100    3.3246
    0.5196    3.3591
    0.5292    3.3893
    0.5389    3.4146
    0.5485    3.4347
    0.5581    3.4493
    0.5677    3.4582
    0.5774    3.4612
    0.5829    3.4602
    0.5885    3.4572
    0.5940    3.4523
    0.5996    3.4455
    0.6051    3.4369
    0.6107    3.4266
    0.6162    3.4146
    0.6218    3.4012
    0.6274    3.3864
    0.6329    3.3702
    0.6385    3.3529
    0.6440    3.3345
    0.6496    3.3151
    0.6551    3.2948
    0.6607    3.2737
    0.6662    3.2519
    0.6718    3.2294
    0.6774    3.2063
    0.6829    3.1827
    0.6885    3.1586
    0.6940    3.1341
    0.6996    3.1093
    0.7051    3.0842
    0.7107    3.0588
    0.7162    3.0332
    0.7218    3.0074
    0.7274    2.9816
    0.7329    2.9556
    0.7385    2.9295
    0.7440    2.9034
    0.7496    2.8772
    0.7551    2.8512
    0.7607    2.8252
    0.7662    2.7992
    0.7718    2.7733
    0.7774    2.7476
    0.7829    2.7220
    0.7885    2.6966
    0.7940    2.6714
    0.7996    2.6465
    0.8051    2.6219
    0.8107    2.6073
    0.8162    2.5977
    0.8218    2.5874
    0.8274    2.5765
    0.8329    2.5650
    0.8385    2.5531
    0.8440    2.5406
    0.8496    2.5278
    0.8551    2.5147
    0.8607    2.5014
    0.8662    2.4879
    0.8718    2.4744
    0.8774    2.4608
    0.8829    2.4472
    0.8885    2.4337
    0.8940    2.4204
    0.8996    2.4072
    0.9051    2.3943
    0.9107    2.3817
    0.9218    2.4133
    0.9329    2.4562
    0.9440    2.5072
    0.9551    2.5632
    0.9662    2.6219
    0.9774    2.6815
    0.9885    2.7404
    0.9996    2.7973
    1.0107    2.8512
    1.0218    2.9013
    1.0329    2.9468
    1.0440    2.9874
    1.0551    3.0226
    1.0662    3.0523
    1.0774    3.0766
    1.0885    3.0957
    1.0996    3.1100
    1.1107    3.1198
    1.1218    3.1255
    1.1329    3.1278
    1.1440    3.1272
    1.1551    3.1243
    1.1662    3.1194
    1.1774    3.1131
    1.1885    3.1059
    1.1996    3.0979
    1.2107    3.0894
    1.2218    3.0807
    1.2329    3.0717
    1.2440    3.0624
    1.2551    3.0527
    1.2662    3.0423
    1.2774    3.0306
    1.2885    3.0167
    1.2996    2.9985
    1.3107    2.9708
    1.3218    2.9240
    1.3329    2.8543
    1.3440    2.7710
    1.3551    2.6819
    1.3662    2.5907
    1.3774    2.4988
    1.3885    2.4072
    1.3996    2.3165
    1.4107    2.2275
    1.4218    2.1408
    1.4329    2.0573
    1.4440    1.9780
    1.4551    1.9041
    1.4662    1.8374
    1.4774    1.7794
    1.4885    1.7319
    1.4996    1.6955
    1.5107    1.6702
    1.5218    1.6545
    1.5329    1.6461
    1.5440    1.6426
    1.5551    1.6418
    1.5662    1.6421
    1.5774    1.6423
 
    0.0000    2.5813
    0.0096    2.5820
    0.0192    2.5841
    0.0289    2.5878
    0.0385    2.5930
    0.0481    2.5999
    0.0577    2.6087
    0.0674    2.6195
    0.0770    2.6326
    0.0866    2.6481
    0.0962    2.6663
    0.1058    2.6874
    0.1155    2.7115
    0.1251    2.7390
    0.1347    2.7699
    0.1443    2.8042
    0.1540    2.8421
    0.1636    2.8694
    0.1732    2.8887
    0.1828    2.9071
    0.1925    2.9244
    0.2021    2.9407
    0.2117    2.9557
    0.2213    2.9697
    0.2309    2.9825
    0.2406    2.9942
    0.2502    3.0053
    0.2598    3.0164
    0.2694    3.0284
    0.2791    3.0426
    0.2887    3.0610
    0.2983    3.0854
    0.3079    3.1168
    0.3175    3.1548
    0.3272    3.1979
    0.3368    3.2447
    0.3464    3.2937
    0.3560    3.3441
    0.3657    3.3952
    0.3753    3.4467
    0.3849    3.4980
    0.3945    3.5490
    0.4041    3.5994
    0.4138    3.6491
    0.4234    3.6977
    0.4330    3.7451
    0.4426    3.7909
    0.4523    3.8344
    0.4619    3.8744
    0.4715    3.9080
    0.4811    3.9290
    0.4907    3.9342
    0.5004    3.9305
    0.5100    3.9240
    0.5196    3.9169
    0.5292    3.9102
    0.5389    3.9042
    0.5485    3.8993
    0.5581    3.8957
    0.5677    3.8935
    0.5774    3.8927
    0.5829    3.8929
    0.5885    3.8935
    0.5940    3.8943
    0.5996    3.8955
    0.6051    3.8969
    0.6107    3.8984
    0.6162    3.9001
    0.6218    3.9018
    0.6274    3.9036
    0.6329    3.9052
    0.6385    3.9067
    0.6440    3.9080
    0.6496    3.9091
    0.6551    3.9100
    0.6607    3.9106
    0.6662    3.9111
    0.6718    3.9112
    0.6774    3.9111
    0.6829    3.9108
    0.6885    3.9102
    0.6940    3.9095
    0.6996    3.9085
    0.7051    3.9074
    0.7107    3.9062
    0.7162    3.9048
    0.7218    3.9034
    0.7274    3.9020
    0.7329    3.9005
    0.7385    3.8990
    0.7440    3.8976
    0.7496    3.8963
    0.7551    3.8951
    0.7607    3.8940
    0.7662    3.8931
    0.7718    3.8925
    0.7774    3.8920
    0.7829    3.8919
    0.7885    3.8919
    0.7940    3.8924
    0.7996    3.8931
    0.8051    3.8941
    0.8107    3.8955
    0.8162    3.8972
    0.8218    3.8993
    0.8274    3.9017
    0.8329    3.9045
    0.8385    3.9077
    0.8440    3.9112
    0.8496    3.9150
    0.8551    3.9192
    0.8607    3.9236
    0.8662    3.9284
    0.8718    3.9334
    0.8774    3.9387
    0.8829    3.9443
    0.8885    3.9500
    0.8940    3.9560
    0.8996    3.9622
    0.9051    3.9674
    0.9107    3.9683
    0.9218    3.9570
    0.9329    3.9398
    0.9440    3.9216
    0.9551    3.9026
    0.9662    3.8829
    0.9774    3.8629
    0.9885    3.8425
    0.9996    3.8221
    1.0107    3.8016
    1.0218    3.7813
    1.0329    3.7613
    1.0440    3.7417
    1.0551    3.7226
    1.0662    3.7039
    1.0774    3.6856
    1.0885    3.6676
    1.0996    3.6501
    1.1107    3.6329
    1.1218    3.6158
    1.1329    3.5989
    1.1440    3.5821
    1.1551    3.5652
    1.1662    3.5482
    1.1774    3.5310
    1.1885    3.5135
    1.1996    3.4954
    1.2107    3.4768
    1.2218    3.4574
    1.2329    3.4370
    1.2440    3.4154
    1.2551    3.3923
    1.2662    3.3676
    1.2774    3.3410
    1.2885    3.2816
    1.2996    3.1989
    1.3107    3.1232
    1.3218    3.0646
    1.3329    3.0271
    1.3440    3.0016
    1.3551    2.9806
    1.3662    2.9609
    1.3774    2.9411
    1.3885    2.9208
    1.3996    2.8995
    1.4107    2.8714
    1.4218    2.8303
    1.4329    2.7918
    1.4440    2.7565
    1.4551    2.7246
    1.4662    2.6964
    1.4774    2.6718
    1.4885    2.6507
    1.4996    2.6329
    1.5107    2.6182
    1.5218    2.6063
    1.5329    2.5970
    1.5440    2.5900
    1.5551    2.5851
    1.5662    2.5822
    1.5774    2.5813
 
    0.0000    2.5814
    0.0096    2.5831
    0.0192    2.5884
    0.0289    2.5971
    0.0385    2.6088
    0.0481    2.6231
    0.0577    2.6396
    0.0674    2.6579
    0.0770    2.6777
    0.0866    2.6984
    0.0962    2.7198
    0.1058    2.7417
    0.1155    2.7637
    0.1251    2.7857
    0.1347    2.8073
    0.1443    2.8286
    0.1540    2.8493
    0.1636    2.8834
    0.1732    2.9279
    0.1828    2.9756
    0.1925    3.0260
    0.2021    3.0788
    0.2117    3.1336
    0.2213    3.1899
    0.2309    3.2474
    0.2406    3.3054
    0.2502    3.3635
    0.2598    3.4212
    0.2694    3.4780
    0.2791    3.5335
    0.2887    3.5873
    0.2983    3.6389
    0.3079    3.6879
    0.3175    3.7340
    0.3272    3.7770
    0.3368    3.8166
    0.3464    3.8526
    0.3560    3.8850
    0.3657    3.9137
    0.3753    3.9388
    0.3849    3.9605
    0.3945    3.9790
    0.4041    3.9943
    0.4138    4.0069
    0.4234    4.0170
    0.4330    4.0248
    0.4426    4.0204
    0.4523    4.0107
    0.4619    4.0027
    0.4715    3.9992
    0.4811    4.0064
    0.4907    4.0273
    0.5004    4.0375
    0.5100    4.0360
    0.5196    4.0343
    0.5292    4.0325
    0.5389    4.0308
    0.5485    4.0293
    0.5581    4.0281
    0.5677    4.0273
    0.5774    4.0271
    0.5829    4.0270
    0.5885    4.0268
    0.5940    4.0264
    0.5996    4.0258
    0.6051    4.0251
    0.6107    4.0242
    0.6162    4.0230
    0.6218    4.0217
    0.6274    4.0202
    0.6329    4.0184
    0.6385    4.0164
    0.6440    4.0141
    0.6496    4.0116
    0.6551    4.0088
    0.6607    4.0057
    0.6662    4.0023
    0.6718    3.9986
    0.6774    3.9947
    0.6829    3.9905
    0.6885    3.9862
    0.6940    3.9816
    0.6996    3.9770
    0.7051    3.9723
    0.7107    3.9676
    0.7162    3.9629
    0.7218    3.9583
    0.7274    3.9540
    0.7329    3.9498
    0.7385    3.9459
    0.7440    3.9423
    0.7496    3.9390
    0.7551    3.9362
    0.7607    3.9338
    0.7662    3.9317
    0.7718    3.9302
    0.7774    3.9291
    0.7829    3.9285
    0.7885    3.9282
    0.7940    3.9284
    0.7996    3.9290
    0.8051    3.9299
    0.8107    3.9311
    0.8162    3.9327
    0.8218    3.9345
    0.8274    3.9365
    0.8329    3.9387
    0.8385    3.9410
    0.8440    3.9434
    0.8496    3.9459
    0.8551    3.9483
    0.8607    3.9508
    0.8662    3.9533
    0.8718    3.9556
    0.8774    3.9579
    0.8829    3.9601
    0.8885    3.9622
    0.8940    3.9641
    0.8996    3.9659
    0.9051    3.9685
    0.9107    3.9750
    0.9218    3.9723
    0.9329    3.9740
    0.9440    3.9753
    0.9551    3.9761
    0.9662    3.9764
    0.9774    3.9764
    0.9885    3.9763
    0.9996    3.9761
    1.0107    3.9763
    1.0218    3.9768
    1.0329    3.9780
    1.0440    3.9801
    1.0551    3.9831
    1.0662    3.9871
    1.0774    3.9923
    1.0885    3.9985
    1.0996    4.0059
    1.1107    4.0141
    1.1218    4.0231
    1.1329    4.0327
    1.1440    4.0425
    1.1551    4.0493
    1.1662    4.0143
    1.1774    3.9736
    1.1885    3.9269
    1.1996    3.8742
    1.2107    3.8157
    1.2218    3.7516
    1.2329    3.6823
    1.2440    3.6084
    1.2551    3.5305
    1.2662    3.4493
    1.2774    3.3659
    1.2885    3.3124
    1.2996    3.2815
    1.3107    3.2482
    1.3218    3.2126
    1.3329    3.1746
    1.3440    3.1343
    1.3551    3.0921
    1.3662    3.0485
    1.3774    3.0039
    1.3885    2.9589
    1.3996    2.9145
    1.4107    2.8775
    1.4218    2.8544
    1.4329    2.8305
    1.4440    2.8057
    1.4551    2.7805
    1.4662    2.7549
    1.4774    2.7293
    1.4885    2.7042
    1.4996    2.6799
    1.5107    2.6569
    1.5218    2.6359
    1.5329    2.6174
    1.5440    2.6022
    1.5551    2.5908
    1.5662    2.5837
    1.5774    2.5814
 
    0.0000    4.1435
    0.0096    4.1433
    0.0192    4.1427
    0.0289    4.1420
    0.0385    4.1409
    0.0481    4.1397
    0.0577    4.1383
    0.0674    4.1371
    0.0770    4.1361
    0.0866    4.1355
    0.0962    4.1356
    0.1058    4.1367
    0.1155    4.1389
    0.1251    4.1425
    0.1347    4.1472
    0.1443    4.1530
    0.1540    4.1595
    0.1636    4.1658
    0.1732    4.1711
    0.1828    4.1749
    0.1925    4.1768
    0.2021    4.1769
    0.2117    4.1755
    0.2213    4.1731
    0.2309    4.1699
    0.2406    4.1661
    0.2502    4.1620
    0.2598    4.1576
    0.2694    4.1531
    0.2791    4.1485
    0.2887    4.1437
    0.2983    4.1388
    0.3079    4.1338
    0.3175    4.1284
    0.3272    4.1228
    0.3368    4.1168
    0.3464    4.1104
    0.3560    4.1037
    0.3657    4.0964
    0.3753    4.0885
    0.3849    4.0800
    0.3945    4.0710
    0.4041    4.0614
    0.4138    4.0515
    0.4234    4.0411
    0.4330    4.0307
    0.4426    4.0306
    0.4523    4.0347
    0.4619    4.0373
    0.4715    4.0387
    0.4811    4.0390
    0.4907    4.0386
    0.5004    4.0549
    0.5100    4.0829
    0.5196    4.1091
    0.5292    4.1324
    0.5389    4.1521
    0.5485    4.1678
    0.5581    4.1791
    0.5677    4.1860
    0.5774    4.1883
    0.5829    4.1881
    0.5885    4.1875
    0.5940    4.1864
    0.5996    4.1849
    0.6051    4.1830
    0.6107    4.1807
    0.6162    4.1782
    0.6218    4.1752
    0.6274    4.1721
    0.6329    4.1687
    0.6385    4.1651
    0.6440    4.1614
    0.6496    4.1576
    0.6551    4.1538
    0.6607    4.1500
    0.6662    4.1462
    0.6718    4.1425
    0.6774    4.1389
    0.6829    4.1355
    0.6885    4.1322
    0.6940    4.1290
    0.6996    4.1261
    0.7051    4.1232
    0.7107    4.1206
    0.7162    4.1180
    0.7218    4.1156
    0.7274    4.1133
    0.7329    4.1110
    0.7385    4.1088
    0.7440    4.1066
    0.7496    4.1044
    0.7551    4.1022
    0.7607    4.0999
    0.7662    4.0976
    0.7718    4.0953
    0.7774    4.0928
    0.7829    4.0903
    0.7885    4.0876
    0.7940    4.0848
    0.7996    4.0818
    0.8051    4.0787
    0.8107    4.0754
    0.8162    4.0719
    0.8218    4.0681
    0.8274    4.0641
    0.8329    4.0599
    0.8385    4.0555
    0.8440    4.0509
    0.8496    4.0460
    0.8551    4.0408
    0.8607    4.0353
    0.8662    4.0296
    0.8718    4.0237
    0.8774    4.0175
    0.8829    4.0109
    0.8885    4.0042
    0.8940    3.9971
    0.8996    3.9898
    0.9051    3.9824
    0.9107    3.9751
    0.9218    3.9885
    0.9329    4.0023
    0.9440    4.0164
    0.9551    4.0306
    0.9662    4.0449
    0.9774    4.0593
    0.9885    4.0734
    0.9996    4.0872
    1.0107    4.1006
    1.0218    4.1131
    1.0329    4.1246
    1.0440    4.1346
    1.0551    4.1427
    1.0662    4.1481
    1.0774    4.1506
    1.0885    4.1496
    1.0996    4.1447
    1.1107    4.1354
    1.1218    4.1215
    1.1329    4.1027
    1.1440    4.0787
    1.1551    4.0523
    1.1662    4.0618
    1.1774    4.0711
    1.1885    4.0799
    1.1996    4.0881
    1.2107    4.0957
    1.2218    4.1028
    1.2329    4.1094
    1.2440    4.1156
    1.2551    4.1214
    1.2662    4.1272
    1.2774    4.1328
    1.2885    4.1384
    1.2996    4.1441
    1.3107    4.1498
    1.3218    4.1554
    1.3329    4.1610
    1.3440    4.1661
    1.3551    4.1707
    1.3662    4.1742
    1.3774    4.1763
    1.3885    4.1764
    1.3996    4.1740
    1.4107    4.1693
    1.4218    4.1626
    1.4329    4.1553
    1.4440    4.1484
    1.4551    4.1428
    1.4662    4.1388
    1.4774    4.1365
    1.4885    4.1358
    1.4996    4.1361
    1.5107    4.1372
    1.5218    4.1387
    1.5329    4.1402
    1.5440    4.1415
    1.5551    4.1425
    1.5662    4.1432
    1.5774    4.1435
 
    0.0000    4.4588
    0.0096    4.4577
    0.0192    4.4543
    0.0289    4.4491
    0.0385    4.4419
    0.0481    4.4332
    0.0577    4.4233
    0.0674    4.4127
    0.0770    4.4017
    0.0866    4.3907
    0.0962    4.3805
    0.1058    4.3712
    0.1155    4.3631
    0.1251    4.3568
    0.1347    4.3526
    0.1443    4.3513
    0.1540    4.3539
    0.1636    4.3615
    0.1732    4.3754
    0.1828    4.3963
    0.1925    4.4249
    0.2021    4.4614
    0.2117    4.5057
    0.2213    4.5574
    0.2309    4.6164
    0.2406    4.6823
    0.2502    4.7394
    0.2598    4.7531
    0.2694    4.7669
    0.2791    4.7810
    0.2887    4.7954
    0.2983    4.8104
    0.3079    4.8260
    0.3175    4.8422
    0.3272    4.8592
    0.3368    4.8770
    0.3464    4.8955
    0.3560    4.9147
    0.3657    4.9344
    0.3753    4.9544
    0.3849    4.9747
    0.3945    4.9950
    0.4041    5.0149
    0.4138    5.0343
    0.4234    5.0528
    0.4330    5.0705
    0.4426    5.0869
    0.4523    5.1019
    0.4619    5.1154
    0.4715    5.1274
    0.4811    5.1379
    0.4907    5.1467
    0.5004    5.1542
    0.5100    5.1602
    0.5196    5.1650
    0.5292    5.1688
    0.5389    5.1714
    0.5485    5.1734
    0.5581    5.1747
    0.5677    5.1755
    0.5774    5.1756
    0.5829    5.1758
    0.5885    5.1761
    0.5940    5.1766
    0.5996    5.1774
    0.6051    5.1783
    0.6107    5.1797
    0.6162    5.1811
    0.6218    5.1828
    0.6274    5.1848
    0.6329    5.1872
    0.6385    5.1900
    0.6440    5.1931
    0.6496    5.1968
    0.6551    5.2008
    0.6607    5.2053
    0.6662    5.2103
    0.6718    5.2160
    0.6774    5.2224
    0.6829    5.2294
    0.6885    5.2373
    0.6940    5.2459
    0.6996    5.2553
    0.7051    5.2657
    0.7107    5.2771
    0.7162    5.2893
    0.7218    5.3028
    0.7274    5.3173
    0.7329    5.3330
    0.7385    5.3498
    0.7440    5.3678
    0.7496    5.3870
    0.7551    5.4075
    0.7607    5.4292
    0.7662    5.4523
    0.7718    5.4767
    0.7774    5.5023
    0.7829    5.5293
    0.7885    5.5574
    0.7940    5.5869
    0.7996    5.6175
    0.8051    5.6494
    0.8107    5.6823
    0.8162    5.7163
    0.8218    5.7513
    0.8274    5.7872
    0.8329    5.8240
    0.8385    5.8616
    0.8440    5.8999
    0.8496    5.9387
    0.8551    5.9780
    0.8607    6.0178
    0.8662    6.0578
    0.8718    6.0980
    0.8774    6.1383
    0.8829    6.1786
    0.8885    6.2188
    0.8940    6.2587
    0.8996    6.2983
    0.9051    6.3374
    0.9107    6.3760
    0.9218    6.2995
    0.9329    6.2234
    0.9440    6.1479
    0.9551    6.0730
    0.9662    5.9992
    0.9774    5.9263
    0.9885    5.8547
    0.9996    5.7844
    1.0107    5.7157
    1.0218    5.6486
    1.0329    5.5834
    1.0440    5.5201
    1.0551    5.4587
    1.0662    5.3992
    1.0774    5.3415
    1.0885    5.2855
    1.0996    5.2311
    1.1107    5.1781
    1.1218    5.1265
    1.1329    5.0763
    1.1440    5.0275
    1.1551    4.9804
    1.1662    4.9353
    1.1774    4.8925
    1.1885    4.8526
    1.1996    4.8158
    1.2107    4.7825
    1.2218    4.7530
    1.2329    4.7270
    1.2440    4.7045
    1.2551    4.6853
    1.2662    4.6692
    1.2774    4.6556
    1.2885    4.6443
    1.2996    4.6350
    1.3107    4.6274
    1.3218    4.6207
    1.3329    4.6150
    1.3440    4.6096
    1.3551    4.6046
    1.3662    4.5715
    1.3774    4.5106
    1.3885    4.4609
    1.3996    4.4229
    1.4107    4.3960
    1.4218    4.3789
    1.4329    4.3702
    1.4440    4.3674
    1.4551    4.3695
    1.4662    4.3749
    1.4774    4.3827
    1.4885    4.3924
    1.4996    4.4033
    1.5107    4.4149
    1.5218    4.4265
    1.5329    4.4370
    1.5440    4.4460
    1.5551    4.4529
    1.5662    4.4573
    1.5774    4.4588
 
    0.0000    4.4588
    0.0096    4.4596
    0.0192    4.4617
    0.0289    4.4652
    0.0385    4.4701
    0.0481    4.4763
    0.0577    4.4836
    0.0674    4.4920
    0.0770    4.5015
    0.0866    4.5118
    0.0962    4.5230
    0.1058    4.5349
    0.1155    4.5475
    0.1251    4.5605
    0.1347    4.5740
    0.1443    4.5877
    0.1540    4.6017
    0.1636    4.6157
    0.1732    4.6297
    0.1828    4.6437
    0.1925    4.6577
    0.2021    4.6715
    0.2117    4.6853
    0.2213    4.6988
    0.2309    4.7124
    0.2406    4.7259
    0.2502    4.7548
    0.2598    4.8337
    0.2694    4.9185
    0.2791    5.0091
    0.2887    5.1051
    0.2983    5.2060
    0.3079    5.3115
    0.3175    5.4213
    0.3272    5.5348
    0.3368    5.6517
    0.3464    5.7717
    0.3560    5.8941
    0.3657    6.0186
    0.3753    6.1449
    0.3849    6.2724
    0.3945    6.4007
    0.4041    6.5291
    0.4138    6.6573
    0.4234    6.7846
    0.4330    6.9097
    0.4426    7.0259
    0.4523    7.0801
    0.4619    7.1064
    0.4715    7.1306
    0.4811    7.1539
    0.4907    7.1764
    0.5004    7.1977
    0.5100    7.2175
    0.5196    7.2353
    0.5292    7.2510
    0.5389    7.2641
    0.5485    7.2747
    0.5581    7.2823
    0.5677    7.2869
    0.5774    7.2884
    0.5829    7.2885
    0.5885    7.2888
    0.5940    7.2892
    0.5996    7.2898
    0.6051    7.2905
    0.6107    7.2913
    0.6162    7.2923
    0.6218    7.2933
    0.6274    7.2944
    0.6329    7.2955
    0.6385    7.2967
    0.6440    7.2977
    0.6496    7.2988
    0.6551    7.2997
    0.6607    7.3005
    0.6662    7.3011
    0.6718    7.3015
    0.6774    7.3016
    0.6829    7.3014
    0.6885    7.3008
    0.6940    7.2997
    0.6996    7.2981
    0.7051    7.2959
    0.7107    7.2930
    0.7162    7.2894
    0.7218    7.2850
    0.7274    7.2796
    0.7329    7.2732
    0.7385    7.2656
    0.7440    7.2567
    0.7496    7.2464
    0.7551    7.2348
    0.7607    7.2215
    0.7662    7.2065
    0.7718    7.1898
    0.7774    7.1714
    0.7829    7.1511
    0.7885    7.1289
    0.7940    7.1051
    0.7996    7.0795
    0.8051    7.0523
    0.8107    7.0235
    0.8162    6.9934
    0.8218    6.9621
    0.8274    6.9296
    0.8329    6.8961
    0.8385    6.8617
    0.8440    6.8266
    0.8496    6.7908
    0.8551    6.7545
    0.8607    6.7177
    0.8662    6.6805
    0.8718    6.6430
    0.8774    6.6052
    0.8829    6.5672
    0.8885    6.5291
    0.8940    6.4909
    0.8996    6.4526
    0.9051    6.4143
    0.9107    6.3760
    0.9218    6.4512
    0.9329    6.5231
    0.9440    6.5912
    0.9551    6.6550
    0.9662    6.7140
    0.9774    6.7683
    0.9885    6.8177
    0.9996    6.8622
    1.0107    6.9021
    1.0218    6.9376
    1.0329    6.9692
    1.0440    6.9972
    1.0551    7.0219
    1.0662    7.0435
    1.0774    7.0622
    1.0885    7.0779
    1.0996    7.0900
    1.1107    7.0969
    1.1218    7.0947
    1.1329    7.0762
    1.1440    7.0292
    1.1551    6.9461
    1.1662    6.8329
    1.1774    6.7015
    1.1885    6.5604
    1.1996    6.4141
    1.2107    6.2657
    1.2218    6.1168
    1.2329    5.9687
    1.2440    5.8223
    1.2551    5.6786
    1.2662    5.5385
    1.2774    5.4027
    1.2885    5.2722
    1.2996    5.1476
    1.3107    5.0300
    1.3218    4.9199
    1.3329    4.8184
    1.3440    4.7260
    1.3551    4.6435
    1.3662    4.5995
    1.3774    4.5943
    1.3885    4.5885
    1.3996    4.5822
    1.4107    4.5752
    1.4218    4.5674
    1.4329    4.5590
    1.4440    4.5496
    1.4551    4.5401
    1.4662    4.5300
    1.4774    4.5196
    1.4885    4.5092
    1.4996    4.4991
    1.5107    4.4897
    1.5218    4.4810
    1.5329    4.4734
    1.5440    4.4671
    1.5551    4.4626
    1.5662    4.4598
    1.5774    4.4588
 
    0.0000    5.9727
    0.0096    5.9746
    0.0192    5.9804
    0.0289    5.9901
    0.0385    6.0035
    0.0481    6.0207
    0.0577    6.0416
    0.0674    6.0659
    0.0770    6.0936
    0.0866    6.1245
    0.0962    6.1583
    0.1058    6.1949
    0.1155    6.2339
    0.1251    6.2752
    0.1347    6.3184
    0.1443    6.3631
    0.1540    6.4093
    0.1636    6.4564
    0.1732    6.5041
    0.1828    6.5518
    0.1925    6.5991
    0.2021    6.6453
    0.2117    6.6896
    0.2213    6.7311
    0.2309    6.7690
    0.2406    6.8023
    0.2502    6.8305
    0.2598    6.8533
    0.2694    6.8708
    0.2791    6.8836
    0.2887    6.8926
    0.2983    6.8987
    0.3079    6.9029
    0.3175    6.9062
    0.3272    6.9093
    0.3368    6.9130
    0.3464    6.9177
    0.3560    6.9239
    0.3657    6.9319
    0.3753    6.9418
    0.3849    6.9538
    0.3945    6.9678
    0.4041    6.9839
    0.4138    7.0020
    0.4234    7.0220
    0.4330    7.0443
    0.4426    7.0750
    0.4523    7.1659
    0.4619    7.2821
    0.4715    7.3965
    0.4811    7.5066
    0.4907    7.6112
    0.5004    7.7093
    0.5100    7.7999
    0.5196    7.8817
    0.5292    7.9538
    0.5389    8.0148
    0.5485    8.0638
    0.5581    8.0996
    0.5677    8.1215
    0.5774    8.1288
    0.5829    8.1295
    0.5885    8.1314
    0.5940    8.1345
    0.5996    8.1389
    0.6051    8.1445
    0.6107    8.1513
    0.6162    8.1593
    0.6218    8.1683
    0.6274    8.1784
    0.6329    8.1895
    0.6385    8.2015
    0.6440    8.2143
    0.6496    8.2280
    0.6551    8.2424
    0.6607    8.2574
    0.6662    8.2730
    0.6718    8.2891
    0.6774    8.3057
    0.6829    8.3225
    0.6885    8.3155
    0.6940    8.2825
    0.6996    8.2491
    0.7051    8.2156
    0.7107    8.1821
    0.7162    8.1486
    0.7218    8.1152
    0.7274    8.0823
    0.7329    8.0497
    0.7385    8.0176
    0.7440    7.9864
    0.7496    7.9560
    0.7551    7.9267
    0.7607    7.8986
    0.7662    7.8717
    0.7718    7.8463
    0.7774    7.8225
    0.7829    7.8002
    0.7885    7.7795
    0.7940    7.7604
    0.7996    7.7429
    0.8051    7.7270
    0.8107    7.7125
    0.8162    7.6995
    0.8218    7.6878
    0.8274    7.6772
    0.8329    7.6678
    0.8385    7.6593
    0.8440    7.6519
    0.8496    7.6453
    0.8551    7.6394
    0.8607    7.6343
    0.8662    7.6300
    0.8718    7.6261
    0.8774    7.6229
    0.8829    7.6203
    0.8885    7.6182
    0.8940    7.6166
    0.8996    7.6156
    0.9051    7.6150
    0.9107    7.6148
    0.9218    7.6155
    0.9329    7.6178
    0.9440    7.6214
    0.9551    7.6260
    0.9662    7.6315
    0.9774    7.6378
    0.9885    7.6445
    0.9996    7.6515
    1.0107    7.6584
    1.0218    7.6652
    1.0329    7.6716
    1.0440    7.6777
    1.0551    7.6832
    1.0662    7.6882
    1.0774    7.6926
    1.0885    7.6964
    1.0996    7.6998
    1.1107    7.7026
    1.1218    7.6292
    1.1329    7.5242
    1.1440    7.4442
    1.1551    7.3983
    1.1662    7.3812
    1.1774    7.3818
    1.1885    7.3920
    1.1996    7.4075
    1.2107    7.4256
    1.2218    7.4445
    1.2329    7.4624
    1.2440    7.4779
    1.2551    7.4891
    1.2662    7.4940
    1.2774    7.4300
    1.2885    7.3534
    1.2996    7.2729
    1.3107    7.1908
    1.3218    7.1084
    1.3329    7.0266
    1.3440    6.9461
    1.3551    6.8672
    1.3662    6.7904
    1.3774    6.7157
    1.3885    6.6435
    1.3996    6.5738
    1.4107    6.5069
    1.4218    6.4430
    1.4329    6.3824
    1.4440    6.3251
    1.4551    6.2714
    1.4662    6.2215
    1.4774    6.1757
    1.4885    6.1341
    1.4996    6.0970
    1.5107    6.0645
    1.5218    6.0367
    1.5329    6.0138
    1.5440    5.9959
    1.5551    5.9830
    1.5662    5.9752
    1.5774    5.9727
 
    0.0000    6.3595
    0.0096    6.3620
    0.0192    6.3695
    0.0289    6.3817
    0.0385    6.3985
    0.0481    6.4197
    0.0577    6.4448
    0.0674    6.4735
    0.0770    6.5056
    0.0866    6.5407
    0.0962    6.5784
    0.1058    6.6186
    0.1155    6.6610
    0.1251    6.7053
    0.1347    6.7514
    0.1443    6.7990
    0.1540    6.8479
    0.1636    6.8980
    0.1732    6.9492
    0.1828    7.0011
    0.1925    7.0537
    0.2021    7.1069
    0.2117    7.1605
    0.2213    7.2146
    0.2309    7.2695
    0.2406    7.3255
    0.2502    7.3832
    0.2598    7.4432
    0.2694    7.5061
    0.2791    7.5724
    0.2887    7.6421
    0.2983    7.7155
    0.3079    7.7923
    0.3175    7.8724
    0.3272    7.9556
    0.3368    8.0415
    0.3464    8.1299
    0.3560    8.2204
    0.3657    8.3123
    0.3753    8.4052
    0.3849    8.4980
    0.3945    8.5892
    0.4041    8.6766
    0.4138    8.7573
    0.4234    8.8276
    0.4330    8.8612
    0.4426    8.8688
    0.4523    8.8761
    0.4619    8.8832
    0.4715    8.8901
    0.4811    8.8965
    0.4907    8.9026
    0.5004    8.9081
    0.5100    8.9036
    0.5196    8.8812
    0.5292    8.8596
    0.5389    8.8400
    0.5485    8.8236
    0.5581    8.8111
    0.5677    8.8034
    0.5774    8.8007
    0.5829    8.7966
    0.5885    8.7855
    0.5940    8.7698
    0.5996    8.7514
    0.6051    8.7311
    0.6107    8.7096
    0.6162    8.6869
    0.6218    8.6633
    0.6274    8.6388
    0.6329    8.6134
    0.6385    8.5871
    0.6440    8.5599
    0.6496    8.5319
    0.6551    8.5031
    0.6607    8.4735
    0.6662    8.4431
    0.6718    8.4120
    0.6774    8.3804
    0.6829    8.3481
    0.6885    8.3397
    0.6940    8.3570
    0.6996    8.3743
    0.7051    8.3917
    0.7107    8.4091
    0.7162    8.4263
    0.7218    8.4433
    0.7274    8.4601
    0.7329    8.4765
    0.7385    8.4925
    0.7440    8.5080
    0.7496    8.5230
    0.7551    8.5375
    0.7607    8.5514
    0.7662    8.5646
    0.7718    8.5773
    0.7774    8.5893
    0.7829    8.6006
    0.7885    8.6113
    0.7940    8.6212
    0.7996    8.6304
    0.8051    8.6391
    0.8107    8.6470
    0.8162    8.6543
    0.8218    8.6610
    0.8274    8.6671
    0.8329    8.6725
    0.8385    8.6775
    0.8440    8.6819
    0.8496    8.6859
    0.8551    8.6893
    0.8607    8.6924
    0.8662    8.6951
    0.8718    8.6974
    0.8774    8.6993
    0.8829    8.7010
    0.8885    8.7024
    0.8940    8.7034
    0.8996    8.7042
    0.9051    8.7046
    0.9107    8.7047
    0.9218    8.7041
    0.9329    8.7017
    0.9440    8.6972
    0.9551    8.6896
    0.9662    8.6781
    0.9774    8.6615
    0.9885    8.6384
    0.9996    8.6073
    1.0107    8.5671
    1.0218    8.5164
    1.0329    8.4547
    1.0440    8.3815
    1.0551    8.2970
    1.0662    8.2016
    1.0774    8.0969
    1.0885    7.9843
    1.0996    7.8663
    1.1107    7.7463
    1.1218    7.7050
    1.1329    7.7068
    1.1440    7.7079
    1.1551    7.7082
    1.1662    7.7075
    1.1774    7.7052
    1.1885    7.7009
    1.1996    7.6938
    1.2107    7.6829
    1.2218    7.6664
    1.2329    7.6421
    1.2440    7.6072
    1.2551    7.5599
    1.2662    7.5000
    1.2774    7.4908
    1.2885    7.4778
    1.2996    7.4543
    1.3107    7.4207
    1.3218    7.3781
    1.3329    7.3285
    1.3440    7.2738
    1.3551    7.2157
    1.3662    7.1556
    1.3774    7.0946
    1.3885    7.0335
    1.3996    6.9729
    1.4107    6.9133
    1.4218    6.8550
    1.4329    6.7984
    1.4440    6.7436
    1.4551    6.6910
    1.4662    6.6409
    1.4774    6.5934
    1.4885    6.5491
    1.4996    6.5082
    1.5107    6.4713
    1.5218    6.4387
    1.5329    6.4111
    1.5440    6.3890
    1.5551    6.3727
    1.5662    6.3628
    1.5774    6.3595
 
    0.0000    6.7714
    0.0096    6.7731
    0.0192    6.7783
    0.0289    6.7868
    0.0385    6.7988
    0.0481    6.8141
    0.0577    6.8328
    0.0674    6.8548
    0.0770    6.8801
    0.0866    6.9087
    0.0962    6.9403
    0.1058    6.9751
    0.1155    7.0129
    0.1251    7.0536
    0.1347    7.0971
    0.1443    7.1431
    0.1540    7.1916
    0.1636    7.2424
    0.1732    7.2951
    0.1828    7.3494
    0.1925    7.4051
    0.2021    7.4617
    0.2117    7.5188
    0.2213    7.5761
    0.2309    7.6334
    0.2406    7.6907
    0.2502    7.7484
    0.2598    7.8073
    0.2694    7.8681
    0.2791    7.9313
    0.2887    7.9973
    0.2983    8.0661
    0.3079    8.1376
    0.3175    8.2115
    0.3272    8.2875
    0.3368    8.3654
    0.3464    8.4446
    0.3560    8.5250
    0.3657    8.6061
    0.3753    8.6878
    0.3849    8.7697
    0.3945    8.8310
    0.4041    8.8384
    0.4138    8.8460
    0.4234    8.8536
    0.4330    8.8845
    0.4426    8.9265
    0.4523    8.9531
    0.4619    8.9662
    0.4715    8.9675
    0.4811    8.9595
    0.4907    8.9447
    0.5004    8.9254
    0.5100    8.9132
    0.5196    8.9178
    0.5292    8.9217
    0.5389    8.9250
    0.5485    8.9275
    0.5581    8.9294
    0.5677    8.9305
    0.5774    8.9308
    0.5829    8.9354
    0.5885    8.9479
    0.5940    8.9658
    0.5996    8.9875
    0.6051    9.0119
    0.6107    9.0385
    0.6162    9.0671
    0.6218    9.0977
    0.6274    9.1302
    0.6329    9.1646
    0.6385    9.2009
    0.6440    9.2390
    0.6496    9.2792
    0.6551    9.3212
    0.6607    9.3651
    0.6662    9.4109
    0.6718    9.4585
    0.6774    9.5079
    0.6829    9.5591
    0.6885    9.6120
    0.6940    9.6666
    0.6996    9.7228
    0.7051    9.7805
    0.7107    9.8397
    0.7162    9.9002
    0.7218    9.9620
    0.7274   10.0251
    0.7329   10.0893
    0.7385   10.1543
    0.7440   10.2204
    0.7496   10.2872
    0.7551   10.3547
    0.7607   10.4228
    0.7662   10.4913
    0.7718   10.5602
    0.7774   10.6292
    0.7829   10.6983
    0.7885   10.7671
    0.7940   10.8357
    0.7996   10.9038
    0.8051   10.9713
    0.8107   11.0378
    0.8162   11.1034
    0.8218   11.1676
    0.8274   11.2303
    0.8329   11.2912
    0.8385   11.3504
    0.8440   11.4074
    0.8496   11.4623
    0.8551   11.5148
    0.8607   11.5649
    0.8662   11.6126
    0.8718   11.6579
    0.8774   11.7008
    0.8829   11.7412
    0.8885   11.7792
    0.8940   11.8143
    0.8996   11.8466
    0.9051   11.8753
    0.9107   11.8996
    0.9218   11.8287
    0.9329   11.7191
    0.9440   11.5907
    0.9551   11.4541
    0.9662   11.3144
    0.9774   11.1749
    0.9885   11.0376
    0.9996   10.9037
    1.0107   10.7741
    1.0218   10.6493
    1.0329   10.5293
    1.0440   10.3926
    1.0551   10.2288
    1.0662   10.0675
    1.0774    9.9091
    1.0885    9.7538
    1.0996    9.6020
    1.1107    9.4536
    1.1218    9.3088
    1.1329    9.1678
    1.1440    9.0307
    1.1551    8.8976
    1.1662    8.7687
    1.1774    8.6444
    1.1885    8.5251
    1.1996    8.4114
    1.2107    8.3043
    1.2218    8.2056
    1.2329    8.1172
    1.2440    8.0416
    1.2551    7.9805
    1.2662    7.9332
    1.2774    7.8963
    1.2885    7.8650
    1.2996    7.8341
    1.3107    7.7990
    1.3218    7.7563
    1.3329    7.7049
    1.3440    7.6464
    1.3551    7.5832
    1.3662    7.5175
    1.3774    7.4512
    1.3885    7.3855
    1.3996    7.3213
    1.4107    7.2593
    1.4218    7.1999
    1.4329    7.1436
    1.4440    7.0905
    1.4551    7.0411
    1.4662    6.9954
    1.4774    6.9536
    1.4885    6.9159
    1.4996    6.8824
    1.5107    6.8531
    1.5218    6.8283
    1.5329    6.8079
    1.5440    6.7920
    1.5551    6.7805
    1.5662    6.7737
    1.5774    6.7714
 
    0.0000    7.8878
    0.0096    7.8900
    0.0192    7.8965
    0.0289    7.9072
    0.0385    7.9220
    0.0481    7.9405
    0.0577    7.9625
    0.0674    7.9875
    0.0770    8.0147
    0.0866    8.0431
    0.0962    8.0710
    0.1058    8.0961
    0.1155    8.1152
    0.1251    8.1248
    0.1347    8.1232
    0.1443    8.1114
    0.1540    8.0927
    0.1636    8.0705
    0.1732    8.0478
    0.1828    8.0268
    0.1925    8.0099
    0.2021    7.9988
    0.2117    7.9955
    0.2213    8.0015
    0.2309    8.0179
    0.2406    8.0455
    0.2502    8.0842
    0.2598    8.1331
    0.2694    8.1909
    0.2791    8.2561
    0.2887    8.3276
    0.2983    8.4042
    0.3079    8.4853
    0.3175    8.5702
    0.3272    8.6584
    0.3368    8.7497
    0.3464    8.7971
    0.3560    8.8033
    0.3657    8.8098
    0.3753    8.8166
    0.3849    8.8237
    0.3945    8.8521
    0.4041    8.9356
    0.4138    9.0216
    0.4234    9.1115
    0.4330    9.2070
    0.4426    9.3086
    0.4523    9.4158
    0.4619    9.5279
    0.4715    9.6439
    0.4811    9.7631
    0.4907    9.8849
    0.5004   10.0089
    0.5100   10.1345
    0.5196   10.2611
    0.5292   10.3882
    0.5389   10.5143
    0.5485   10.6372
    0.5581   10.7507
    0.5677   10.8363
    0.5774   10.8641
    0.5829   10.8644
    0.5885   10.8655
    0.5940   10.8672
    0.5996   10.8695
    0.6051   10.8726
    0.6107   10.8763
    0.6162   10.8807
    0.6218   10.8857
    0.6274   10.8914
    0.6329   10.8979
    0.6385   10.9050
    0.6440   10.9126
    0.6496   10.9210
    0.6551   10.9301
    0.6607   10.9397
    0.6662   10.9501
    0.6718   10.9611
    0.6774   10.9728
    0.6829   10.9850
    0.6885   10.9981
    0.6940   11.0117
    0.6996   11.0261
    0.7051   11.0412
    0.7107   11.0569
    0.7162   11.0733
    0.7218   11.0905
    0.7274   11.1083
    0.7329   11.1268
    0.7385   11.1460
    0.7440   11.1660
    0.7496   11.1866
    0.7551   11.2080
    0.7607   11.2301
    0.7662   11.2529
    0.7718   11.2764
    0.7774   11.3006
    0.7829   11.3256
    0.7885   11.3511
    0.7940   11.3774
    0.7996   11.4044
    0.8051   11.4320
    0.8107   11.4602
    0.8162   11.4890
    0.8218   11.5184
    0.8274   11.5484
    0.8329   11.5788
    0.8385   11.6097
    0.8440   11.6410
    0.8496   11.6726
    0.8551   11.7042
    0.8607   11.7359
    0.8662   11.7674
    0.8718   11.7982
    0.8774   11.8280
    0.8829   11.8560
    0.8885   11.8808
    0.8940   11.9007
    0.8996   11.9128
    0.9051   11.9134
    0.9107   11.8996
    0.9218   11.9275
    0.9329   11.9073
    0.9440   11.8258
    0.9551   11.7018
    0.9662   11.5553
    0.9774   11.3970
    0.9885   11.2323
    0.9996   11.0645
    1.0107   10.8954
    1.0218   10.7265
    1.0329   10.5587
    1.0440   10.4139
    1.0551   10.3021
    1.0662   10.1929
    1.0774   10.0854
    1.0885    9.9785
    1.0996    9.8718
    1.1107    9.7644
    1.1218    9.6565
    1.1329    9.5480
    1.1440    9.4391
    1.1551    9.3304
    1.1662    9.2223
    1.1774    9.1154
    1.1885    9.0103
    1.1996    8.9079
    1.2107    8.8088
    1.2218    8.7139
    1.2329    8.6244
    1.2440    8.5414
    1.2551    8.4664
    1.2662    8.4011
    1.2774    8.3471
    1.2885    8.3056
    1.2996    8.2655
    1.3107    8.2086
    1.3218    8.1674
    1.3329    8.1420
    1.3440    8.1306
    1.3551    8.1306
    1.3662    8.1394
    1.3774    8.1550
    1.3885    8.1758
    1.3996    8.2007
    1.4107    8.2285
    1.4218    8.2574
    1.4329    8.2366
    1.4440    8.2048
    1.4551    8.1688
    1.4662    8.1307
    1.4774    8.0922
    1.4885    8.0545
    1.4996    8.0189
    1.5107    7.9863
    1.5218    7.9575
    1.5329    7.9331
    1.5440    7.9136
    1.5551    7.8993
    1.5662    7.8907
    1.5774    7.8878
 
    0.0000    8.0891
    0.0096    8.0912
    0.0192    8.0973
    0.0289    8.1074
    0.0385    8.1214
    0.0481    8.1393
    0.0577    8.1608
    0.0674    8.1857
    0.0770    8.2137
    0.0866    8.2444
    0.0962    8.2770
    0.1058    8.3107
    0.1155    8.3451
    0.1251    8.3801
    0.1347    8.4175
    0.1443    8.4589
    0.1540    8.5049
    0.1636    8.5550
    0.1732    8.6084
    0.1828    8.6646
    0.1925    8.7231
    0.2021    8.7739
    0.2117    8.7709
    0.2213    8.7685
    0.2309    8.7666
    0.2406    8.7655
    0.2502    8.7651
    0.2598    8.7654
    0.2694    8.7664
    0.2791    8.7680
    0.2887    8.7704
    0.2983    8.7734
    0.3079    8.7770
    0.3175    8.7813
    0.3272    8.7861
    0.3368    8.7913
    0.3464    8.8437
    0.3560    8.9402
    0.3657    9.0389
    0.3753    9.1397
    0.3849    9.2422
    0.3945    9.3459
    0.4041    9.4503
    0.4138    9.5546
    0.4234    9.6575
    0.4330    9.7577
    0.4426    9.8538
    0.4523    9.9451
    0.4619   10.0327
    0.4715   10.1183
    0.4811   10.2035
    0.4907   10.2891
    0.5004   10.3752
    0.5100   10.4612
    0.5196   10.5462
    0.5292   10.6285
    0.5389   10.7063
    0.5485   10.7765
    0.5581   10.8359
    0.5677   10.8838
    0.5774   10.9111
    0.5829   10.9115
    0.5885   10.9127
    0.5940   10.9147
    0.5996   10.9175
    0.6051   10.9212
    0.6107   10.9256
    0.6162   10.9308
    0.6218   10.9369
    0.6274   10.9437
    0.6329   10.9513
    0.6385   10.9597
    0.6440   10.9688
    0.6496   10.9788
    0.6551   10.9896
    0.6607   11.0011
    0.6662   11.0134
    0.6718   11.0265
    0.6774   11.0404
    0.6829   11.0549
    0.6885   11.0703
    0.6940   11.0865
    0.6996   11.1034
    0.7051   11.1211
    0.7107   11.1396
    0.7162   11.1588
    0.7218   11.1788
    0.7274   11.1996
    0.7329   11.2212
    0.7385   11.2434
    0.7440   11.2665
    0.7496   11.2903
    0.7551   11.3150
    0.7607   11.3404
    0.7662   11.3666
    0.7718   11.3935
    0.7774   11.4214
    0.7829   11.4500
    0.7885   11.4795
    0.7940   11.5098
    0.7996   11.5410
    0.8051   11.5731
    0.8107   11.6061
    0.8162   11.6402
    0.8218   11.6751
    0.8274   11.7110
    0.8329   11.7477
    0.8385   11.7853
    0.8440   11.8236
    0.8496   11.8624
    0.8551   11.9015
    0.8607   11.9403
    0.8662   11.9787
    0.8718   12.0157
    0.8774   12.0508
    0.8829   12.0833
    0.8885   12.1120
    0.8940   12.1358
    0.8996   12.1538
    0.9051   12.1649
    0.9107   12.1686
    0.9218   12.1569
    0.9329   12.1396
    0.9440   12.1363
    0.9551   12.1361
    0.9662   12.1249
    0.9774   12.0945
    0.9885   12.0331
    0.9996   11.9123
    1.0107   11.7474
    1.0218   11.5728
    1.0329   11.3976
    1.0440   11.2243
    1.0551   11.0538
    1.0662   10.8864
    1.0774   10.7224
    1.0885   10.5619
    1.0996   10.4051
    1.1107   10.2519
    1.1218   10.1023
    1.1329    9.9564
    1.1440    9.8142
    1.1551    9.6758
    1.1662    9.5411
    1.1774    9.4101
    1.1885    9.2828
    1.1996    9.1593
    1.2107    9.0397
    1.2218    8.9241
    1.2329    8.8126
    1.2440    8.7056
    1.2551    8.6035
    1.2662    8.5070
    1.2774    8.4173
    1.2885    8.3360
    1.2996    8.2769
    1.3107    8.2604
    1.3218    8.2542
    1.3329    8.2559
    1.3440    8.2629
    1.3551    8.2725
    1.3662    8.2824
    1.3774    8.2903
    1.3885    8.2938
    1.3996    8.2912
    1.4107    8.2809
    1.4218    8.2625
    1.4329    8.2851
    1.4440    8.3069
    1.4551    8.3158
    1.4662    8.3059
    1.4774    8.2806
    1.4885    8.2483
    1.4996    8.2148
    1.5107    8.1834
    1.5218    8.1555
    1.5329    8.1320
    1.5440    8.1134
    1.5551    8.0999
    1.5662    8.0918
    1.5774    8.0891
 
    0.0000    8.8630
    0.0096    8.8583
    0.0192    8.8446
    0.0289    8.8233
    0.0385    8.7956
    0.0481    8.7634
    0.0577    8.7283
    0.0674    8.6919
    0.0770    8.6561
    0.0866    8.6227
    0.0962    8.5945
    0.1058    8.5748
    0.1155    8.5679
    0.1251    8.5769
    0.1347    8.6025
    0.1443    8.6421
    0.1540    8.6924
    0.1636    8.7506
    0.1732    8.7862
    0.1828    8.7816
    0.1925    8.7775
    0.2021    8.7834
    0.2117    8.8452
    0.2213    8.9085
    0.2309    8.9728
    0.2406    9.0380
    0.2502    9.1040
    0.2598    9.1705
    0.2694    9.2373
    0.2791    9.3040
    0.2887    9.3704
    0.2983    9.4360
    0.3079    9.5005
    0.3175    9.5633
    0.3272    9.6238
    0.3368    9.6815
    0.3464    9.7356
    0.3560    9.7858
    0.3657    9.8317
    0.3753    9.8734
    0.3849    9.9114
    0.3945    9.9469
    0.4041    9.9818
    0.4138   10.0189
    0.4234   10.0615
    0.4330   10.1136
    0.4426   10.1786
    0.4523   10.2581
    0.4619   10.3517
    0.4715   10.4571
    0.4811   10.5717
    0.4907   10.6930
    0.5004   10.8193
    0.5100   10.9492
    0.5196   11.0810
    0.5292   11.2123
    0.5389   11.3364
    0.5485   11.4276
    0.5581   11.4131
    0.5677   11.3381
    0.5774   11.3000
    0.5829   11.3004
    0.5885   11.3014
    0.5940   11.3032
    0.5996   11.3057
    0.6051   11.3089
    0.6107   11.3128
    0.6162   11.3174
    0.6218   11.3228
    0.6274   11.3289
    0.6329   11.3358
    0.6385   11.3435
    0.6440   11.3519
    0.6496   11.3611
    0.6551   11.3711
    0.6607   11.3820
    0.6662   11.3937
    0.6718   11.4063
    0.6774   11.4197
    0.6829   11.4340
    0.6885   11.4492
    0.6940   11.4653
    0.6996   11.4824
    0.7051   11.5004
    0.7107   11.5194
    0.7162   11.5393
    0.7218   11.5602
    0.7274   11.5820
    0.7329   11.6049
    0.7385   11.6287
    0.7440   11.6535
    0.7496   11.6793
    0.7551   11.7060
    0.7607   11.7337
    0.7662   11.7623
    0.7718   11.7919
    0.7774   11.8223
    0.7829   11.8536
    0.7885   11.8856
    0.7940   11.9184
    0.7996   11.9519
    0.8051   11.9860
    0.8107   12.0206
    0.8162   12.0556
    0.8218   12.0908
    0.8274   12.1260
    0.8329   12.1609
    0.8385   12.1952
    0.8440   12.2284
    0.8496   12.2598
    0.8551   12.2885
    0.8607   12.3133
    0.8662   12.3327
    0.8718   12.3451
    0.8774   12.3489
    0.8829   12.3438
    0.8885   12.3305
    0.8940   12.3118
    0.8996   12.2924
    0.9051   12.2774
    0.9107   12.2718
    0.9218   12.2932
    0.9329   12.3447
    0.9440   12.4098
    0.9551   12.4783
    0.9662   12.5200
    0.9774   12.3440
    0.9885   12.1810
    0.9996   12.0643
    1.0107   11.9834
    1.0218   11.9083
    1.0329   11.8331
    1.0440   11.7581
    1.0551   11.6840
    1.0662   11.6113
    1.0774   11.5139
    1.0885   11.3988
    1.0996   11.2872
    1.1107   11.1785
    1.1218   11.0720
    1.1329   10.9671
    1.1440   10.8632
    1.1551   10.7601
    1.1662   10.6574
    1.1774   10.5552
    1.1885   10.4534
    1.1996   10.3522
    1.2107   10.2516
    1.2218   10.1519
    1.2329   10.0531
    1.2440    9.9557
    1.2551    9.8597
    1.2662    9.7654
    1.2774    9.6730
    1.2885    9.5827
    1.2996    9.4948
    1.3107    9.4095
    1.3218    9.3272
    1.3329    9.2484
    1.3440    9.1734
    1.3551    9.1030
    1.3662    9.0382
    1.3774    8.9798
    1.3885    8.9292
    1.3996    8.8474
    1.4107    8.7705
    1.4218    8.7003
    1.4329    8.6391
    1.4440    8.5910
    1.4551    8.5632
    1.4662    8.5609
    1.4774    8.5806
    1.4885    8.6135
    1.4996    8.6529
    1.5107    8.6949
    1.5218    8.7368
    1.5329    8.7763
    1.5440    8.8112
    1.5551    8.8387
    1.5662    8.8568
    1.5774    8.8630
 
    0.0000    8.8632
    0.0096    8.8628
    0.0192    8.8617
    0.0289    8.8599
    0.0385    8.8574
    0.0481    8.8544
    0.0577    8.8506
    0.0674    8.8464
    0.0770    8.8417
    0.0866    8.8366
    0.0962    8.8311
    0.1058    8.8254
    0.1155    8.8196
    0.1251    8.8137
    0.1347    8.8078
    0.1443    8.8021
    0.1540    8.7965
    0.1636    8.7912
    0.1732    8.8150
    0.1828    8.8845
    0.1925    8.9582
    0.2021    9.0357
    0.2117    9.1164
    0.2213    9.1999
    0.2309    9.2858
    0.2406    9.3738
    0.2502    9.4635
    0.2598    9.5545
    0.2694    9.6466
    0.2791    9.7396
    0.2887    9.8328
    0.2983    9.9262
    0.3079   10.0195
    0.3175   10.1121
    0.3272   10.2038
    0.3368   10.2944
    0.3464   10.3836
    0.3560   10.4715
    0.3657   10.5578
    0.3753   10.6428
    0.3849   10.7269
    0.3945   10.8103
    0.4041   10.8934
    0.4138   10.9766
    0.4234   11.0601
    0.4330   11.1440
    0.4426   11.2283
    0.4523   11.3126
    0.4619   11.3967
    0.4715   11.4800
    0.4811   11.5616
    0.4907   11.6400
    0.5004   11.7125
    0.5100   11.7742
    0.5196   11.8160
    0.5292   11.8278
    0.5389   11.7347
    0.5485   11.6348
    0.5581   11.6055
    0.5677   11.6003
    0.5774   11.5954
    0.5829   11.5959
    0.5885   11.5975
    0.5940   11.6001
    0.5996   11.6037
    0.6051   11.6084
    0.6107   11.6142
    0.6162   11.6209
    0.6218   11.6287
    0.6274   11.6375
    0.6329   11.6473
    0.6385   11.6582
    0.6440   11.6700
    0.6496   11.6829
    0.6551   11.6967
    0.6607   11.7116
    0.6662   11.7274
    0.6718   11.7443
    0.6774   11.7622
    0.6829   11.7810
    0.6885   11.8009
    0.6940   11.8218
    0.6996   11.8437
    0.7051   11.8666
    0.7107   11.8905
    0.7162   11.9154
    0.7218   11.9414
    0.7274   11.9684
    0.7329   11.9965
    0.7385   12.0256
    0.7440   12.0558
    0.7496   12.0870
    0.7551   12.1194
    0.7607   12.1529
    0.7662   12.1874
    0.7718   12.2231
    0.7774   12.2600
    0.7829   12.2981
    0.7885   12.3373
    0.7940   12.3777
    0.7996   12.4193
    0.8051   12.4621
    0.8107   12.5062
    0.8162   12.5515
    0.8218   12.5980
    0.8274   12.6457
    0.8329   12.6947
    0.8385   12.7448
    0.8440   12.7959
    0.8496   12.8480
    0.8551   12.9009
    0.8607   12.9544
    0.8662   12.9537
    0.8718   12.9399
    0.8774   12.9310
    0.8829   12.9299
    0.8885   12.9379
    0.8940   12.9548
    0.8996   12.9795
    0.9051   13.0108
    0.9107   13.0471
    0.9218   12.9799
    0.9329   12.9217
    0.9440   12.8333
    0.9551   12.6906
    0.9662   12.5393
    0.9774   12.5688
    0.9885   12.5255
    0.9996   12.4184
    1.0107   12.2879
    1.0218   12.1520
    1.0329   12.0167
    1.0440   11.8847
    1.0551   11.7567
    1.0662   11.6330
    1.0774   11.5402
    1.0885   11.4703
    1.0996   11.4011
    1.1107   11.3315
    1.1218   11.2605
    1.1329   11.1871
    1.1440   11.1103
    1.1551   11.0295
    1.1662   10.9442
    1.1774   10.8546
    1.1885   10.7608
    1.1996   10.6634
    1.2107   10.5629
    1.2218   10.4599
    1.2329   10.3548
    1.2440   10.2484
    1.2551   10.1411
    1.2662   10.0332
    1.2774    9.9254
    1.2885    9.8180
    1.2996    9.7112
    1.3107    9.6057
    1.3218    9.5016
    1.3329    9.3994
    1.3440    9.2993
    1.3551    9.2019
    1.3662    9.1076
    1.3774    9.0167
    1.3885    8.9298
    1.3996    8.8875
    1.4107    8.8558
    1.4218    8.8339
    1.4329    8.8211
    1.4440    8.8157
    1.4551    8.8157
    1.4662    8.8194
    1.4774    8.8252
    1.4885    8.8319
    1.4996    8.8387
    1.5107    8.8451
    1.5218    8.8506
    1.5329    8.8552
    1.5440    8.8587
    1.5551    8.8612
    1.5662    8.8627
    1.5774    8.8632
 
    0.0000    9.6265
    0.0096    9.6286
    0.0192    9.6350
    0.0289    9.6457
    0.0385    9.6606
    0.0481    9.6798
    0.0577    9.7032
    0.0674    9.7307
    0.0770    9.7622
    0.0866    9.7976
    0.0962    9.8368
    0.1058    9.8797
    0.1155    9.9261
    0.1251    9.9759
    0.1347   10.0287
    0.1443   10.0843
    0.1540   10.1425
    0.1636   10.2028
    0.1732   10.2651
    0.1828   10.3288
    0.1925   10.3936
    0.2021   10.4590
    0.2117   10.5246
    0.2213   10.5901
    0.2309   10.6549
    0.2406   10.7187
    0.2502   10.7812
    0.2598   10.8421
    0.2694   10.9012
    0.2791   10.9585
    0.2887   11.0138
    0.2983   11.0675
    0.3079   11.1198
    0.3175   11.1712
    0.3272   11.2224
    0.3368   11.2743
    0.3464   11.3277
    0.3560   11.3839
    0.3657   11.4439
    0.3753   11.5084
    0.3849   11.5782
    0.3945   11.6535
    0.4041   11.7343
    0.4138   11.8203
    0.4234   11.9108
    0.4330   12.0049
    0.4426   12.1014
    0.4523   12.1978
    0.4619   12.2898
    0.4715   12.3649
    0.4811   12.3887
    0.4907   12.3313
    0.5004   12.2295
    0.5100   12.1108
    0.5196   11.9851
    0.5292   11.8576
    0.5389   11.8117
    0.5485   11.7920
    0.5581   11.8163
    0.5677   11.9117
    0.5774   12.0435
    0.5829   12.0440
    0.5885   12.0454
    0.5940   12.0477
    0.5996   12.0510
    0.6051   12.0551
    0.6107   12.0603
    0.6162   12.0663
    0.6218   12.0731
    0.6274   12.0807
    0.6329   12.0891
    0.6385   12.0984
    0.6440   12.1086
    0.6496   12.1197
    0.6551   12.1318
    0.6607   12.1447
    0.6662   12.1586
    0.6718   12.1734
    0.6774   12.1891
    0.6829   12.2058
    0.6885   12.2234
    0.6940   12.2419
    0.6996   12.2613
    0.7051   12.2817
    0.7107   12.3031
    0.7162   12.3253
    0.7218   12.3485
    0.7274   12.3726
    0.7329   12.3976
    0.7385   12.4235
    0.7440   12.4503
    0.7496   12.4780
    0.7551   12.5066
    0.7607   12.5359
    0.7662   12.5661
    0.7718   12.5971
    0.7774   12.6287
    0.7829   12.6610
    0.7885   12.6939
    0.7940   12.7272
    0.7996   12.7608
    0.8051   12.7945
    0.8107   12.8280
    0.8162   12.8608
    0.8218   12.8924
    0.8274   12.9218
    0.8329   12.9476
    0.8385   12.9681
    0.8440   12.9812
    0.8496   12.9852
    0.8551   12.9803
    0.8607   12.9686
    0.8662   13.0081
    0.8718   13.0611
    0.8774   13.1120
    0.8829   13.1564
    0.8885   13.1811
    0.8940   13.1678
    0.8996   13.1304
    0.9051   13.0877
    0.9107   13.0471
    0.9218   13.1307
    0.9329   13.2216
    0.9440   13.1259
    0.9551   13.0914
    0.9662   13.0282
    0.9774   12.9279
    0.9885   12.9044
    0.9996   12.9481
    1.0107   13.0171
    1.0218   13.0878
    1.0329   13.1398
    1.0440   13.1408
    1.0551   13.0599
    1.0662   12.9689
    1.0774   12.8738
    1.0885   12.7782
    1.0996   12.6846
    1.1107   12.5947
    1.1218   12.5099
    1.1329   12.4309
    1.1440   12.3578
    1.1551   12.2906
    1.1662   12.2282
    1.1774   12.1676
    1.1885   12.0898
    1.1996   12.0113
    1.2107   11.9316
    1.2218   11.8503
    1.2329   11.7672
    1.2440   11.6822
    1.2551   11.5951
    1.2662   11.5061
    1.2774   11.4153
    1.2885   11.3227
    1.2996   11.2286
    1.3107   11.1334
    1.3218   11.0372
    1.3329   10.9407
    1.3440   10.8441
    1.3551   10.7478
    1.3662   10.6526
    1.3774   10.5587
    1.3885   10.4667
    1.3996   10.3773
    1.4107   10.2911
    1.4218   10.2084
    1.4329   10.1300
    1.4440   10.0561
    1.4551    9.9873
    1.4662    9.9241
    1.4774    9.8667
    1.4885    9.8153
    1.4996    9.7702
    1.5107    9.7314
    1.5218    9.6989
    1.5329    9.6725
    1.5440    9.6522
    1.5551    9.6379
    1.5662    9.6293
    1.5774    9.6265
 
    0.0000    9.6866
    0.0096    9.6933
    0.0192    9.7128
    0.0289    9.7444
    0.0385    9.7863
    0.0481    9.8372
    0.0577    9.8959
    0.0674    9.9613
    0.0770   10.0329
    0.0866   10.1097
    0.0962   10.1913
    0.1058   10.2776
    0.1155   10.3680
    0.1251   10.4622
    0.1347   10.5596
    0.1443   10.6589
    0.1540   10.7534
    0.1636   10.8211
    0.1732   10.8773
    0.1828   10.9341
    0.1925   10.9931
    0.2021   11.0546
    0.2117   11.1189
    0.2213   11.1858
    0.2309   11.2552
    0.2406   11.3270
    0.2502   11.4011
    0.2598   11.4771
    0.2694   11.5547
    0.2791   11.6334
    0.2887   11.7129
    0.2983   11.7926
    0.3079   11.8721
    0.3175   11.9508
    0.3272   12.0280
    0.3368   12.1034
    0.3464   12.1764
    0.3560   12.2466
    0.3657   12.3135
    0.3753   12.3768
    0.3849   12.4362
    0.3945   12.4915
    0.4041   12.5420
    0.4138   12.5876
    0.4234   12.6270
    0.4330   12.6583
    0.4426   12.6779
    0.4523   12.6794
    0.4619   12.6561
    0.4715   12.6097
    0.4811   12.5617
    0.4907   12.5148
    0.5004   12.4434
    0.5100   12.3683
    0.5196   12.3132
    0.5292   12.2952
    0.5389   12.3181
    0.5485   12.3665
    0.5581   12.3350
    0.5677   12.1900
    0.5774   12.0449
    0.5829   12.0454
    0.5885   12.0467
    0.5940   12.0489
    0.5996   12.0520
    0.6051   12.0559
    0.6107   12.0608
    0.6162   12.0665
    0.6218   12.0733
    0.6274   12.0812
    0.6329   12.0900
    0.6385   12.0997
    0.6440   12.1103
    0.6496   12.1219
    0.6551   12.1344
    0.6607   12.1478
    0.6662   12.1621
    0.6718   12.1773
    0.6774   12.1934
    0.6829   12.2104
    0.6885   12.2284
    0.6940   12.2472
    0.6996   12.2669
    0.7051   12.2876
    0.7107   12.3091
    0.7162   12.3316
    0.7218   12.3550
    0.7274   12.3792
    0.7329   12.4044
    0.7385   12.4305
    0.7440   12.4574
    0.7496   12.4853
    0.7551   12.5141
    0.7607   12.5438
    0.7662   12.5743
    0.7718   12.6058
    0.7774   12.6382
    0.7829   12.6715
    0.7885   12.7057
    0.7940   12.7408
    0.7996   12.7768
    0.8051   12.8138
    0.8107   12.8516
    0.8162   12.8903
    0.8218   12.9299
    0.8274   12.9703
    0.8329   13.0116
    0.8385   13.0538
    0.8440   13.0966
    0.8496   13.1399
    0.8551   13.1835
    0.8607   13.2268
    0.8662   13.2683
    0.8718   13.3045
    0.8774   13.3264
    0.8829   13.3238
    0.8885   13.3137
    0.8940   13.3287
    0.8996   13.3618
    0.9051   13.3925
    0.9107   13.4060
    0.9218   13.3451
    0.9329   13.2240
    0.9440   13.3032
    0.9551   13.1637
    0.9662   13.0927
    0.9774   13.1111
    0.9885   13.1402
    0.9996   13.1758
    1.0107   13.2102
    1.0218   13.2259
    1.0329   13.2017
    1.0440   13.1438
    1.0551   13.0927
    1.0662   13.0125
    1.0774   12.9224
    1.0885   12.8304
    1.0996   12.7396
    1.1107   12.6513
    1.1218   12.5657
    1.1329   12.4827
    1.1440   12.4020
    1.1551   12.3231
    1.1662   12.2451
    1.1774   12.1698
    1.1885   12.1138
    1.1996   12.0590
    1.2107   12.0040
    1.2218   11.9479
    1.2329   11.8900
    1.2440   11.8298
    1.2551   11.7673
    1.2662   11.7024
    1.2774   11.6354
    1.2885   11.5668
    1.2996   11.4969
    1.3107   11.4263
    1.3218   11.3553
    1.3329   11.2847
    1.3440   11.2146
    1.3551   11.1456
    1.3662   11.0780
    1.3774   11.0120
    1.3885   10.9476
    1.3996   10.8845
    1.4107   10.8205
    1.4218   10.7436
    1.4329   10.6408
    1.4440   10.5304
    1.4551   10.4220
    1.4662   10.3176
    1.4774   10.2181
    1.4885   10.1240
    1.4996   10.0360
    1.5107    9.9547
    1.5218    9.8811
    1.5329    9.8165
    1.5440    9.7625
    1.5551    9.7213
    1.5662    9.6955
    1.5774    9.6866
 
    0.0000   10.3792
    0.0096   10.3808
    0.0192   10.3857
    0.0289   10.3940
    0.0385   10.4054
    0.0481   10.4200
    0.0577   10.4378
    0.0674   10.4587
    0.0770   10.4826
    0.0866   10.5096
    0.0962   10.5396
    0.1058   10.5726
    0.1155   10.6086
    0.1251   10.6477
    0.1347   10.6900
    0.1443   10.7366
    0.1540   10.7941
    0.1636   10.8841
    0.1732   10.9909
    0.1828   11.1023
    0.1925   11.2163
    0.2021   11.3322
    0.2117   11.4497
    0.2213   11.5683
    0.2309   11.6879
    0.2406   11.8080
    0.2502   11.9283
    0.2598   12.0486
    0.2694   12.1686
    0.2791   12.2879
    0.2887   12.4064
    0.2983   12.5237
    0.3079   12.6397
    0.3175   12.7540
    0.3272   12.8665
    0.3368   12.9767
    0.3464   13.0844
    0.3560   13.1889
    0.3657   13.2889
    0.3753   13.3818
    0.3849   13.4624
    0.3945   13.5194
    0.4041   13.5347
    0.4138   13.4986
    0.4234   13.4253
    0.4330   13.3365
    0.4426   13.2473
    0.4523   13.1589
    0.4619   13.0406
    0.4715   12.9271
    0.4811   12.8448
    0.4907   12.8318
    0.5004   12.8858
    0.5100   12.9596
    0.5196   12.9627
    0.5292   12.8314
    0.5389   12.6750
    0.5485   12.5217
    0.5581   12.4683
    0.5677   12.5400
    0.5774   12.5936
    0.5829   12.5939
    0.5885   12.5949
    0.5940   12.5965
    0.5996   12.5987
    0.6051   12.6016
    0.6107   12.6052
    0.6162   12.6094
    0.6218   12.6143
    0.6274   12.6198
    0.6329   12.6260
    0.6385   12.6329
    0.6440   12.6404
    0.6496   12.6487
    0.6551   12.6577
    0.6607   12.6673
    0.6662   12.6777
    0.6718   12.6888
    0.6774   12.7007
    0.6829   12.7133
    0.6885   12.7266
    0.6940   12.7407
    0.6996   12.7556
    0.7051   12.7712
    0.7107   12.7876
    0.7162   12.8047
    0.7218   12.8226
    0.7274   12.8412
    0.7329   12.8606
    0.7385   12.8807
    0.7440   12.9015
    0.7496   12.9230
    0.7551   12.9452
    0.7607   12.9680
    0.7662   12.9913
    0.7718   13.0152
    0.7774   13.0395
    0.7829   13.0642
    0.7885   13.0891
    0.7940   13.1140
    0.7996   13.1389
    0.8051   13.1633
    0.8107   13.1869
    0.8162   13.2093
    0.8218   13.2300
    0.8274   13.2484
    0.8329   13.2646
    0.8385   13.2790
    0.8440   13.2935
    0.8496   13.3105
    0.8551   13.3321
    0.8607   13.3593
    0.8662   13.3915
    0.8718   13.4278
    0.8774   13.4672
    0.8829   13.5039
    0.8885   13.5319
    0.8940   13.5715
    0.8996   13.6125
    0.9051   13.6462
    0.9107   13.6665
    0.9218   13.5850
    0.9329   13.4558
    0.9440   13.3314
    0.9551   13.4267
    0.9662   13.5275
    0.9774   13.5253
    0.9885   13.5111
    0.9996   13.4920
    1.0107   13.4694
    1.0218   13.4576
    1.0329   13.4778
    1.0440   13.5163
    1.0551   13.5650
    1.0662   13.6473
    1.0774   13.7445
    1.0885   13.8206
    1.0996   13.8913
    1.1107   13.9510
    1.1218   13.9909
    1.1329   14.0005
    1.1440   13.9741
    1.1551   13.9159
    1.1662   13.8341
    1.1774   13.7364
    1.1885   13.6276
    1.1996   13.5106
    1.2107   13.3874
    1.2218   13.2593
    1.2329   13.1271
    1.2440   12.9915
    1.2551   12.8532
    1.2662   12.7125
    1.2774   12.5702
    1.2885   12.4266
    1.2996   12.2821
    1.3107   12.1375
    1.3218   11.9930
    1.3329   11.8492
    1.3440   11.7065
    1.3551   11.5656
    1.3662   11.4268
    1.3774   11.2907
    1.3885   11.1578
    1.3996   11.0292
    1.4107   10.9078
    1.4218   10.8057
    1.4329   10.7367
    1.4440   10.6828
    1.4551   10.6350
    1.4662   10.5915
    1.4774   10.5519
    1.4885   10.5163
    1.4996   10.4847
    1.5107   10.4571
    1.5218   10.4335
    1.5329   10.4141
    1.5440   10.3989
    1.5551   10.3879
    1.5662   10.3814
    1.5774   10.3792
 
    0.0000   11.9904
    0.0096   11.9925
    0.0192   11.9990
    0.0289   12.0097
    0.0385   12.0248
    0.0481   12.0440
    0.0577   12.0674
    0.0674   12.0950
    0.0770   12.1265
    0.0866   12.1620
    0.0962   12.2014
    0.1058   12.2445
    0.1155   12.2912
    0.1251   12.3413
    0.1347   12.3948
    0.1443   12.4515
    0.1540   12.5111
    0.1636   12.5735
    0.1732   12.6384
    0.1828   12.7056
    0.1925   12.7749
    0.2021   12.8459
    0.2117   12.9183
    0.2213   12.9918
    0.2309   13.0661
    0.2406   13.1406
    0.2502   13.2151
    0.2598   13.2889
    0.2694   13.3616
    0.2791   13.4326
    0.2887   13.5013
    0.2983   13.5670
    0.3079   13.6291
    0.3175   13.6867
    0.3272   13.7392
    0.3368   13.7857
    0.3464   13.8249
    0.3560   13.8553
    0.3657   13.8740
    0.3753   13.8773
    0.3849   13.8593
    0.3945   13.8143
    0.4041   13.7413
    0.4138   13.6481
    0.4234   13.5405
    0.4330   13.4224
    0.4426   13.2983
    0.4523   13.1833
    0.4619   13.1251
    0.4715   13.1028
    0.4811   13.1057
    0.4907   13.1240
    0.5004   13.1459
    0.5100   13.1415
    0.5196   13.1116
    0.5292   13.1323
    0.5389   13.0726
    0.5485   12.9720
    0.5581   12.8659
    0.5677   12.7661
    0.5774   12.7050
    0.5829   12.7058
    0.5885   12.7081
    0.5940   12.7118
    0.5996   12.7170
    0.6051   12.7236
    0.6107   12.7318
    0.6162   12.7413
    0.6218   12.7522
    0.6274   12.7644
    0.6329   12.7779
    0.6385   12.7926
    0.6440   12.8084
    0.6496   12.8255
    0.6551   12.8436
    0.6607   12.8628
    0.6662   12.8830
    0.6718   12.9041
    0.6774   12.9261
    0.6829   12.9489
    0.6885   12.9726
    0.6940   12.9969
    0.6996   13.0219
    0.7051   13.0477
    0.7107   13.0740
    0.7162   13.1008
    0.7218   13.1282
    0.7274   13.1560
    0.7329   13.1842
    0.7385   13.2127
    0.7440   13.2414
    0.7496   13.2704
    0.7551   13.2996
    0.7607   13.3289
    0.7662   13.3582
    0.7718   13.3874
    0.7774   13.4166
    0.7829   13.4454
    0.7885   13.4738
    0.7940   13.5016
    0.7996   13.5286
    0.8051   13.5547
    0.8107   13.5794
    0.8162   13.6024
    0.8218   13.6231
    0.8274   13.6410
    0.8329   13.6550
    0.8385   13.6526
    0.8440   13.6455
    0.8496   13.6470
    0.8551   13.6394
    0.8607   13.6091
    0.8662   13.5704
    0.8718   13.5303
    0.8774   13.5025
    0.8829   13.5088
    0.8885   13.5516
    0.8940   13.5943
    0.8996   13.6344
    0.9051   13.6642
    0.9107   13.6665
    0.9218   13.6925
    0.9329   13.6404
    0.9440   13.5939
    0.9551   13.5608
    0.9662   13.5395
    0.9774   13.6208
    0.9885   13.6899
    0.9996   13.7039
    1.0107   13.6567
    1.0218   13.5852
    1.0329   13.5263
    1.0440   13.5284
    1.0551   13.5948
    1.0662   13.6685
    1.0774   13.7450
    1.0885   13.8487
    1.0996   13.9563
    1.1107   14.0648
    1.1218   14.1725
    1.1329   14.2771
    1.1440   14.3724
    1.1551   14.4259
    1.1662   14.3961
    1.1774   14.3363
    1.1885   14.2679
    1.1996   14.1951
    1.2107   14.1192
    1.2218   14.0410
    1.2329   13.9608
    1.2440   13.8789
    1.2551   13.7952
    1.2662   13.7101
    1.2774   13.6236
    1.2885   13.5359
    1.2996   13.4473
    1.3107   13.3581
    1.3218   13.2687
    1.3329   13.1795
    1.3440   13.0908
    1.3551   13.0031
    1.3662   12.9169
    1.3774   12.8325
    1.3885   12.7504
    1.3996   12.6710
    1.4107   12.5946
    1.4218   12.5217
    1.4329   12.4524
    1.4440   12.3872
    1.4551   12.3262
    1.4662   12.2697
    1.4774   12.2179
    1.4885   12.1711
    1.4996   12.1293
    1.5107   12.0929
    1.5218   12.0618
    1.5329   12.0362
    1.5440   12.0162
    1.5551   12.0018
    1.5662   11.9932
    1.5774   11.9904
 
    0.0000   13.6917
    0.0096   13.6936
    0.0192   13.6992
    0.0289   13.7086
    0.0385   13.7216
    0.0481   13.7384
    0.0577   13.7587
    0.0674   13.7825
    0.0770   13.8097
    0.0866   13.8402
    0.0962   13.8737
    0.1058   13.9101
    0.1155   13.9491
    0.1251   13.9903
    0.1347   14.0332
    0.1443   14.0772
    0.1540   14.1219
    0.1636   14.1664
    0.1732   14.2100
    0.1828   14.2519
    0.1925   14.2918
    0.2021   14.3291
    0.2117   14.3635
    0.2213   14.3949
    0.2309   14.4233
    0.2406   14.4488
    0.2502   14.4718
    0.2598   14.4930
    0.2694   14.5130
    0.2791   14.5329
    0.2887   14.5538
    0.2983   14.5772
    0.3079   14.6041
    0.3175   14.6355
    0.3272   14.6717
    0.3368   14.6486
    0.3464   14.5396
    0.3560   14.4286
    0.3657   14.3178
    0.3753   14.2111
    0.3849   14.1157
    0.3945   14.0454
    0.4041   14.0181
    0.4138   14.0391
    0.4234   14.0926
    0.4330   14.1573
    0.4426   14.2106
    0.4523   14.2068
    0.4619   14.0968
    0.4715   13.9347
    0.4811   13.7616
    0.4907   13.5889
    0.5004   13.4260
    0.5100   13.3057
    0.5196   13.2826
    0.5292   13.2915
    0.5389   13.3436
    0.5485   13.4170
    0.5581   13.4844
    0.5677   13.5359
    0.5774   13.5571
    0.5829   13.5575
    0.5885   13.5587
    0.5940   13.5607
    0.5996   13.5635
    0.6051   13.5672
    0.6107   13.5717
    0.6162   13.5769
    0.6218   13.5830
    0.6274   13.5898
    0.6329   13.5975
    0.6385   13.6060
    0.6440   13.6153
    0.6496   13.6254
    0.6551   13.6363
    0.6607   13.6479
    0.6662   13.6603
    0.6718   13.6735
    0.6774   13.6875
    0.6829   13.7021
    0.6885   13.7175
    0.6940   13.7336
    0.6996   13.7502
    0.7051   13.7675
    0.7107   13.7854
    0.7162   13.8037
    0.7218   13.8223
    0.7274   13.8412
    0.7329   13.8601
    0.7385   13.8787
    0.7440   13.8968
    0.7496   13.9138
    0.7551   13.9291
    0.7607   13.9417
    0.7662   13.9502
    0.7718   13.9532
    0.7774   13.9493
    0.7829   13.9377
    0.7885   13.9185
    0.7940   13.8929
    0.7996   13.8623
    0.8051   13.8282
    0.8107   13.7924
    0.8162   13.7566
    0.8218   13.7227
    0.8274   13.6927
    0.8329   13.6687
    0.8385   13.6638
    0.8440   13.6655
    0.8496   13.6581
    0.8551   13.6561
    0.8607   13.6710
    0.8662   13.6898
    0.8718   13.7107
    0.8774   13.7322
    0.8829   13.7523
    0.8885   13.7690
    0.8940   13.7798
    0.8996   13.7835
    0.9051   13.7842
    0.9107   13.7979
    0.9218   13.7386
    0.9329   13.8227
    0.9440   13.9346
    0.9551   14.0538
    0.9662   14.1587
    0.9774   14.1261
    0.9885   14.0830
    0.9996   14.0821
    1.0107   14.1409
    1.0218   14.2320
    1.0329   14.3338
    1.0440   14.4354
    1.0551   14.5288
    1.0662   14.6041
    1.0774   14.6528
    1.0885   14.6618
    1.0996   14.6331
    1.1107   14.6030
    1.1218   14.5812
    1.1329   14.5796
    1.1440   14.5583
    1.1551   14.5516
    1.1662   14.6179
    1.1774   14.7047
    1.1885   14.7911
    1.1996   14.8727
    1.2107   14.9457
    1.2218   14.9977
    1.2329   15.0091
    1.2440   14.9951
    1.2551   14.9702
    1.2662   14.9380
    1.2774   14.8998
    1.2885   14.8565
    1.2996   14.8085
    1.3107   14.7566
    1.3218   14.7010
    1.3329   14.6427
    1.3440   14.5820
    1.3551   14.5197
    1.3662   14.4563
    1.3774   14.3924
    1.3885   14.3288
    1.3996   14.2659
    1.4107   14.2043
    1.4218   14.1445
    1.4329   14.0872
    1.4440   14.0325
    1.4551   13.9809
    1.4662   13.9328
    1.4774   13.8885
    1.4885   13.8483
    1.4996   13.8123
    1.5107   13.7807
    1.5218   13.7538
    1.5329   13.7316
    1.5440   13.7142
    1.5551   13.7017
    1.5662   13.6942
    1.5774   13.6917
 
    0.0000   14.0020
    0.0096   14.0034
    0.0192   14.0077
    0.0289   14.0149
    0.0385   14.0248
    0.0481   14.0376
    0.0577   14.0532
    0.0674   14.0715
    0.0770   14.0925
    0.0866   14.1163
    0.0962   14.1428
    0.1058   14.1720
    0.1155   14.2041
    0.1251   14.2390
    0.1347   14.2769
    0.1443   14.3180
    0.1540   14.3626
    0.1636   14.4108
    0.1732   14.4629
    0.1828   14.5190
    0.1925   14.5791
    0.2021   14.6430
    0.2117   14.7103
    0.2213   14.7804
    0.2309   14.8526
    0.2406   14.9255
    0.2502   14.9971
    0.2598   15.0627
    0.2694   15.1118
    0.2791   15.1252
    0.2887   15.0929
    0.2983   15.0289
    0.3079   14.9475
    0.3175   14.8550
    0.3272   14.7551
    0.3368   14.7138
    0.3464   14.7573
    0.3560   14.7981
    0.3657   14.8202
    0.3753   14.8015
    0.3849   14.7524
    0.3945   14.7019
    0.4041   14.6626
    0.4138   14.6335
    0.4234   14.6031
    0.4330   14.5517
    0.4426   14.4610
    0.4523   14.3424
    0.4619   14.2250
    0.4715   14.0959
    0.4811   13.9579
    0.4907   13.8188
    0.5004   13.6830
    0.5100   13.5559
    0.5196   13.4520
    0.5292   13.4156
    0.5389   13.4515
    0.5485   13.5115
    0.5581   13.5709
    0.5677   13.6108
    0.5774   13.6229
    0.5829   13.6236
    0.5885   13.6256
    0.5940   13.6290
    0.5996   13.6337
    0.6051   13.6398
    0.6107   13.6472
    0.6162   13.6560
    0.6218   13.6661
    0.6274   13.6776
    0.6329   13.6904
    0.6385   13.7046
    0.6440   13.7200
    0.6496   13.7368
    0.6551   13.7549
    0.6607   13.7743
    0.6662   13.7951
    0.6718   13.8171
    0.6774   13.8404
    0.6829   13.8649
    0.6885   13.8907
    0.6940   13.9177
    0.6996   13.9459
    0.7051   13.9753
    0.7107   14.0059
    0.7162   14.0375
    0.7218   14.0702
    0.7274   14.1040
    0.7329   14.1387
    0.7385   14.1743
    0.7440   14.2107
    0.7496   14.2480
    0.7551   14.2809
    0.7607   14.2716
    0.7662   14.2635
    0.7718   14.2580
    0.7774   14.2566
    0.7829   14.2604
    0.7885   14.2694
    0.7940   14.2831
    0.7996   14.3006
    0.8051   14.3209
    0.8107   14.3430
    0.8162   14.3483
    0.8218   14.2949
    0.8274   14.2377
    0.8329   14.1785
    0.8385   14.1194
    0.8440   14.0626
    0.8496   14.0111
    0.8551   13.9675
    0.8607   13.9331
    0.8662   13.9068
    0.8718   13.8856
    0.8774   13.8669
    0.8829   13.8486
    0.8885   13.8298
    0.8940   13.8108
    0.8996   13.7948
    0.9051   13.7899
    0.9107   13.7979
    0.9218   13.8752
    0.9329   13.9708
    0.9440   14.0640
    0.9551   14.1369
    0.9662   14.1765
    0.9774   14.3006
    0.9885   14.4229
    0.9996   14.5340
    1.0107   14.6096
    1.0218   14.6453
    1.0329   14.6663
    1.0440   14.6823
    1.0551   14.6922
    1.0662   14.6930
    1.0774   14.6827
    1.0885   14.6735
    1.0996   14.6730
    1.1107   14.6576
    1.1218   14.6310
    1.1329   14.5959
    1.1440   14.6050
    1.1551   14.6548
    1.1662   14.7217
    1.1774   14.7995
    1.1885   14.8844
    1.1996   14.9742
    1.2107   15.0676
    1.2218   15.0931
    1.2329   15.1375
    1.2440   15.1983
    1.2551   15.2613
    1.2662   15.2980
    1.2774   15.2318
    1.2885   15.1575
    1.2996   15.0809
    1.3107   15.0043
    1.3218   14.9288
    1.3329   14.8552
    1.3440   14.7838
    1.3551   14.7149
    1.3662   14.6487
    1.3774   14.5852
    1.3885   14.5247
    1.3996   14.4672
    1.4107   14.4127
    1.4218   14.3614
    1.4329   14.3132
    1.4440   14.2683
    1.4551   14.2267
    1.4662   14.1884
    1.4774   14.1536
    1.4885   14.1222
    1.4996   14.0943
    1.5107   14.0701
    1.5218   14.0494
    1.5329   14.0324
    1.5440   14.0191
    1.5551   14.0096
    1.5662   14.0039
    1.5774   14.0020
 
    0.0000   16.4121
    0.0096   16.4102
    0.0192   16.4045
    0.0289   16.3952
    0.0385   16.3823
    0.0481   16.3660
    0.0577   16.3463
    0.0674   16.3235
    0.0770   16.2978
    0.0866   16.2691
    0.0962   16.2377
    0.1058   16.2037
    0.1155   16.1674
    0.1251   16.1289
    0.1347   16.0884
    0.1443   16.0459
    0.1540   16.0020
    0.1636   15.9566
    0.1732   15.9100
    0.1828   15.8623
    0.1925   15.8136
    0.2021   15.7641
    0.2117   15.7137
    0.2213   15.6626
    0.2309   15.6107
    0.2406   15.5582
    0.2502   15.5060
    0.2598   15.4574
    0.2694   15.4210
    0.2791   15.4140
    0.2887   15.4435
    0.2983   15.4894
    0.3079   15.5248
    0.3175   15.5198
    0.3272   15.4617
    0.3368   15.3705
    0.3464   15.2689
    0.3560   15.1736
    0.3657   15.1063
    0.3753   15.0938
    0.3849   15.1291
    0.3945   15.1809
    0.4041   15.2178
    0.4138   15.1844
    0.4234   15.0252
    0.4330   14.8469
    0.4426   14.6945
    0.4523   14.5987
    0.4619   14.5898
    0.4715   14.6332
    0.4811   14.6826
    0.4907   14.7060
    0.5004   14.6816
    0.5100   14.6174
    0.5196   14.5328
    0.5292   14.4416
    0.5389   14.3532
    0.5485   14.2766
    0.5581   14.2230
    0.5677   14.2071
    0.5774   14.2325
    0.5829   14.2328
    0.5885   14.2339
    0.5940   14.2356
    0.5996   14.2379
    0.6051   14.2410
    0.6107   14.2447
    0.6162   14.2492
    0.6218   14.2569
    0.6274   14.2600
    0.6329   14.2636
    0.6385   14.2674
    0.6440   14.2713
    0.6496   14.2755
    0.6551   14.2799
    0.6607   14.2843
    0.6662   14.2888
    0.6718   14.2934
    0.6774   14.2978
    0.6829   14.3020
    0.6885   14.3060
    0.6940   14.3095
    0.6996   14.3125
    0.7051   14.3149
    0.7107   14.3163
    0.7162   14.3168
    0.7218   14.3160
    0.7274   14.3139
    0.7329   14.3103
    0.7385   14.3050
    0.7440   14.2981
    0.7496   14.2899
    0.7551   14.2860
    0.7607   14.3245
    0.7662   14.3635
    0.7718   14.4026
    0.7774   14.4414
    0.7829   14.4778
    0.7885   14.5009
    0.7940   14.4942
    0.7996   14.4709
    0.8051   14.4377
    0.8107   14.3964
    0.8162   14.3664
    0.8218   14.3901
    0.8274   14.4137
    0.8329   14.4362
    0.8385   14.4568
    0.8440   14.4741
    0.8496   14.4867
    0.8551   14.4924
    0.8607   14.4890
    0.8662   14.4745
    0.8718   14.4284
    0.8774   14.3277
    0.8829   14.2276
    0.8885   14.1296
    0.8940   14.0354
    0.8996   13.9477
    0.9051   13.8702
    0.9107   13.8168
    0.9218   13.9047
    0.9329   14.0249
    0.9440   14.1536
    0.9551   14.2848
    0.9662   14.4143
    0.9774   14.5363
    0.9885   14.6389
    0.9996   14.7114
    1.0107   14.7884
    1.0218   14.9014
    1.0329   14.9528
    1.0440   14.9431
    1.0551   14.9380
    1.0662   14.9460
    1.0774   14.9711
    1.0885   15.0074
    1.0996   15.0411
    1.1107   15.0626
    1.1218   15.0721
    1.1329   15.0745
    1.1440   15.0748
    1.1551   15.0756
    1.1662   15.0772
    1.1774   15.0789
    1.1885   15.0800
    1.1996   15.0797
    1.2107   15.0802
    1.2218   15.1626
    1.2329   15.2536
    1.2440   15.3241
    1.2551   15.3396
    1.2662   15.3233
    1.2774   15.3837
    1.2885   15.4424
    1.2996   15.4993
    1.3107   15.5544
    1.3218   15.6081
    1.3329   15.6604
    1.3440   15.7114
    1.3551   15.7613
    1.3662   15.8100
    1.3774   15.8577
    1.3885   15.9043
    1.3996   15.9500
    1.4107   15.9947
    1.4218   16.0383
    1.4329   16.0808
    1.4440   16.1219
    1.4551   16.1615
    1.4662   16.1994
    1.4774   16.2353
    1.4885   16.2688
    1.4996   16.2998
    1.5107   16.3277
    1.5218   16.3523
    1.5329   16.3731
    1.5440   16.3898
    1.5551   16.4020
    1.5662   16.4095
    1.5774   16.4121
 
